# Supplementary material for: Reconstruction of the cell entry pathway of an extinct virus
Source: PLoS Pathog. 2018 Aug 6;14(8):e1007123. doi: 10.1371/journal.ppat.1007123 (PMC6095630; doi:10.1371/journal.ppat.1007123)
Supplement: S1 Dataset — (XLSX) [file ppat.1007123.s009.xlsx]

## Sheet: Insertions per gene
## Screenname : VSV-HERVK
##
##
## Output file from haploid enrichment screen analysis script analyze_enrichment.sh
##
## NM=number of mutations in positively selected populations of HAP1 cells, TNM=Total number of mutations in enriched population minus mutations in associated gene
## CT=number of mutations in non-selected control populations, TCT=Total number of mutations in control population minus mutations in associted gene
## PV=Fisher exact P-value, FCPV=FDR Corrected P-value
## CCT=CT Corrected for zeros, TCTC=TCT Corrected (for zeros)
## TI=Total Insertions (NM+CCT), MI=mutation index (NM/TNM)/(CCT/TCTC)
##
GENE	CT	TCT	CTC	CTCT	NM	TNM	PV	FCPV	TI	MI	SIGNIFICANCE		Key
MYO10	3027	2161301	3027	2161301	1042	179613	3.22663e-263	4.31465e-259	4069	4.14222	258.365			Actin-related genes
CREBBP	320	2164008	320	2164008	313	180342	2.4163e-171	1.61554e-167	633	11.737	166.792
SORT1	214	2164114	214	2164114	222	180433	1.54287e-125	6.8771e-122	436	12.4424	121.163			Transcription-related genes
EXTL3	228	2164100	228	2164100	212	180443	8.93194e-114	2.98595e-110	440	11.1516	109.525
SLC35B2	19	2164309	19	2164309	92	180563	9.56535e-83	2.55816e-79	111	58.0396	78.5921			Cell membrane-associated genes
CSMD1	502	2163826	502	2163826	233	180422	1.10812e-79	2.46962e-76	735	5.56654	75.6074
ATF7IP	723	2163605	723	2163605	264	180391	2.36264e-72	4.51332e-69	987	4.37954	68.3455			Heparan sulfate-related genes
TANC2	6235	2158093	6235	2158093	1001	179654	6.31596e-71	1.05571e-67	7236	1.92855	66.9765
EXT1	410	2163918	410	2163918	191	180464	7.46153e-66	1.10862e-62	601	5.58598	61.9552			Other genes
HS2ST1	329	2163999	329	2163999	153	180502	4.8348e-53	6.4651e-50	482	5.57533	49.1894
GPC3	2417	2161911	2417	2161911	464	180191	1.14204e-50	1.38831e-47	2881	2.30328	46.8575
ANKRD30A	18	2164310	18	2164310	59	180596	8.13105e-50	9.0607e-47	77	39.2818	46.0428
BAZ1B	541	2163787	541	2163787	160	180495	1.77831e-35	1.82919e-32	701	3.54546	31.7377
VCL	945	2163383	945	2163383	221	180434	3.79989e-35	3.62944e-32	1166	2.80398	31.4402
ISL1	9	2164319	9	2164319	36	180619	3.65829e-32	3.26124e-29	45	47.9311	28.4866
LIN28B	470	2163858	470	2163858	133	180522	2.98249e-28	2.49262e-25	603	3.39197	24.6033
WDR7	274	2164054	274	2164054	99	180556	5.70151e-28	4.48474e-25	373	4.33053	24.3483
ATP8A2	1973	2162355	1973	2162355	331	180324	1.81433e-27	1.34784e-24	2304	2.01175	23.8704
NDST1	67	2164261	67	2164261	51	180604	7.15394e-26	5.03487e-23	118	9.12174	22.298
UNC13C	171	2164157	171	2164157	75	180580	1.18962e-25	7.95381e-23	246	5.25635	22.0994
TM9SF2	59	2164269	59	2164269	44	180611	2.74564e-22	1.74832e-19	103	8.93651	18.7574
B4GALT7	30	2164298	30	2164298	35	180620	3.15376e-22	1.91691e-19	65	13.9797	18.7174
DYM	3197	2161131	3197	2161131	447	180208	5.64272e-22	3.28063e-19	3644	1.67676	18.484
TM9SF3	75	2164253	75	2164253	47	180608	2.04156e-21	1.13749e-18	122	7.50944	17.9441
XYLT2	17	2164311	17	2164311	29	180626	2.43115e-21	1.30038e-18	46	20.4404	17.8859
MPPED2	1331	2162997	1331	2162997	230	180425	5.59413e-21	2.87711e-18	1561	2.07161	17.541
LRFN5	40	2164288	40	2164288	36	180619	2.30069e-20	1.13944e-17	76	10.7844	16.9433
WWTR1	1048	2163280	1048	2163280	190	180465	1.67295e-19	7.98954e-17	1238	2.17326	16.0975
FGFR1	627	2163701	627	2163701	133	180522	8.88292e-19	4.09595e-16	760	2.54244	15.3876
CHN1	2443	2161885	2443	2161885	348	180307	1.51899e-18	6.55225e-16	2791	1.70795	15.1836
LUC7L2	495	2163833	495	2163833	114	180541	1.4763e-18	6.55225e-16	609	2.76024	15.1836
ANGPT1	878	2163450	878	2163450	163	180492	8.59152e-18	3.59018e-15	1041	2.22527	14.4449
C3orf58	74	2164254	74	2164254	40	180615	8.61806e-17	3.49214e-14	114	6.47713	13.4569
ADGRV1	2783	2161545	2783	2161545	375	180280	1.43267e-16	5.63459e-14	3158	1.6156	13.2491
NMT1	125	2164203	125	2164203	50	180605	2.36303e-16	9.02811e-14	175	4.79323	13.0444
AGPS	1082	2163246	1082	2163246	181	180474	1.03083e-15	3.82897e-13	1263	2.00513	12.4169
ZBTB20	5892	2158436	5892	2158436	686	179969	1.46308e-15	5.28763e-13	6578	1.39638	12.2767
SHOX2	50	2164278	50	2164278	32	180623	2.91832e-15	9.93381e-13	82	7.66867	12.0029
DOT1L	450	2163878	450	2163878	99	180556	2.97152e-15	9.93381e-13	549	2.6366	12.0029
BST2	35	2164293	35	2164293	28	180627	2.83979e-15	9.93381e-13	63	9.58569	12.0029
BCOR	1496	2162832	1496	2162832	227	180428	3.84449e-15	1.25387e-12	1723	1.81892	11.9017
ADGRG4	701	2163627	701	2163627	131	180524	8.12265e-15	2.5861e-12	832	2.23976	11.5874
RBPMS	1175	2163153	1175	2163153	187	180468	2.14265e-14	6.66313e-12	1362	1.90762	11.1763
LRRC1	2291	2162037	2291	2162037	310	180345	3.41363e-14	1.03743e-11	2601	1.62217	10.984
CDKAL1	2910	2161418	2910	2161418	373	180282	8.73075e-14	2.59439e-11	3283	1.53675	10.586
CADM2	2853	2161475	2853	2161475	367	180288	8.96657e-14	2.60654e-11	3220	1.54222	10.5839
ZMYND8	985	2163343	985	2163343	162	180493	1.04602e-13	2.97603e-11	1147	1.97126	10.5264
PPHLN1	399	2163929	399	2163929	87	180568	2.02121e-13	5.63075e-11	486	2.61306	10.2494
SPPL3	204	2164124	204	2164124	58	180597	2.48662e-13	6.78593e-11	262	3.40698	10.1684
TMC1	4381	2159947	4381	2159947	519	180136	3.09951e-13	8.28932e-11	4900	1.42049	10.0815
ITGB1	97	2164231	97	2164231	39	180616	3.72722e-13	9.77262e-11	136	4.81771	10.01
WDR20	1353	2162975	1353	2162975	202	180453	4.37668e-13	1.12548e-10	1555	1.78954	9.94866
ROBO1	3646	2160682	3646	2160682	443	180212	6.47874e-13	1.6346e-10	4089	1.45678	9.78659
ALDH1A2	121	2164207	121	2164207	43	180612	7.14795e-13	1.77004e-10	164	4.25829	9.75202
PRDM16	51	2164277	51	2164277	28	180627	2.49334e-12	6.06199e-10	79	6.57837	9.21738
FSCN1	150	2164178	150	2164178	47	180608	2.58367e-12	6.16943e-10	197	3.75459	9.20976
EHF	864	2163464	864	2163464	142	180513	3.35353e-12	7.86727e-10	1006	1.96977	9.10418
SLIT2	2685	2161643	2685	2161643	338	180317	8.1846e-12	1.88697e-09	3023	1.50911	8.72423
FAM208A	213	2164115	213	2164115	56	180599	8.62036e-12	1.95375e-09	269	3.15046	8.70913
NEDD9	1033	2163295	1033	2163295	160	180495	9.29554e-12	2.07166e-09	1193	1.85639	8.68368
TEAD1	917	2163411	917	2163411	146	180509	1.2891e-11	2.82587e-09	1063	1.9082	8.54885
ELAVL1	75	2164253	75	2164253	32	180623	1.33981e-11	2.88968e-09	107	5.11239	8.53915
MMP24	1034	2163294	1034	2163294	158	180497	3.02902e-11	6.42921e-09	1192	1.8314	8.19184
HDAC9	4481	2159847	4481	2159847	514	180141	3.14577e-11	6.5727e-09	4995	1.3753	8.18226
GABRB1	164	2164164	164	2164164	47	180608	3.37039e-11	6.93367e-09	211	3.43405	8.15904
TTC28	4413	2159915	4413	2159915	507	180148	3.46486e-11	7.02003e-09	4920	1.37747	8.15366
ZIC5	59	2164269	59	2164269	28	180627	3.55425e-11	7.09365e-09	87	5.68636	8.14913
FAM124A	433	2163895	433	2163895	85	180570	4.2029e-11	8.26489e-09	518	2.35246	8.08276
UNC50	53	2164275	53	2164275	26	180629	1.00146e-10	1.94079e-08	79	5.8779	7.71202
MTA3	1735	2162593	1735	2162593	232	180423	1.25514e-10	2.39768e-08	1967	1.60277	7.62021
ST18	1496	2162832	1496	2162832	206	180449	1.50053e-10	2.82607e-08	1702	1.65046	7.54882
NEDD4L	1498	2162830	1498	2162830	206	180449	1.65746e-10	3.07827e-08	1704	1.64825	7.51169
SH3BP2	487	2163841	487	2163841	90	180565	1.77555e-10	3.25242e-08	577	2.21465	7.48779
DACH1	3065	2161263	3065	2161263	368	180287	1.81357e-10	3.27717e-08	3433	1.43933	7.4845
APC	201	2164127	201	2164127	51	180604	2.04028e-10	3.63768e-08	252	3.04039	7.43918
ST3GAL3	1888	2162440	1888	2162440	246	180409	3.12384e-10	5.49632e-08	2134	1.56178	7.25993
ETS1	289	2164039	289	2164039	63	180592	3.71758e-10	6.45603e-08	352	2.61222	7.19003
B3GALT6	35	2164293	35	2164293	21	180634	3.91257e-10	6.70755e-08	56	7.18899	7.17344
FAM60A	124	2164204	124	2164204	38	180617	5.04058e-10	8.45454e-08	162	3.67199	7.07291
FOXP1	2266	2162062	2266	2162062	284	180371	5.05805e-10	8.45454e-08	2550	1.50231	7.07291
SLC39A9	137	2164191	137	2164191	40	180615	5.89439e-10	9.73084e-08	177	3.49849	7.01185
MORF4L1	558	2163770	558	2163770	97	180558	6.27671e-10	1.02356e-07	655	2.0832	6.98989
TMED10	144	2164184	144	2164184	41	180614	6.78345e-10	1.09287e-07	185	3.41165	6.96143
ADNP	252	2164076	252	2164076	57	180598	7.69291e-10	1.22464e-07	309	2.7104	6.91199
SETDB1	327	2164001	327	2164001	67	180588	9.80888e-10	1.54311e-07	394	2.45525	6.8116
ATP8A1	981	2163347	981	2163347	145	180510	1.32467e-09	2.05971e-07	1126	1.77143	6.68619
THSD4	2787	2161541	2787	2161541	334	180321	1.41227e-09	2.17068e-07	3121	1.43657	6.6634
SMOC2	43	2164285	43	2164285	22	180633	1.47008e-09	2.23386e-07	65	6.13016	6.65094
MATR3	464	2163864	464	2163864	84	180571	1.61833e-09	2.39698e-07	548	2.16942	6.62033
POU6F2	3142	2161186	3142	2161186	369	180286	1.63121e-09	2.39698e-07	3511	1.40783	6.62033
ATP11C	258	2164070	258	2164070	57	180598	1.61337e-09	2.39698e-07	315	2.64736	6.62033
STRA6	74	2164254	74	2164254	28	180627	2.15176e-09	3.12754e-07	102	4.53369	6.5048
TRPM1	893	2163435	893	2163435	134	180521	2.37412e-09	3.41363e-07	1027	1.79833	6.46678
FBXL7	1842	2162486	1842	2162486	235	180420	3.80873e-09	5.41813e-07	2077	1.52914	6.26615
MECOM	1989	2162339	1989	2162339	250	180405	4.09134e-09	5.69889e-07	2239	1.50654	6.24421
P2RX5	195	2164133	195	2164133	47	180608	4.08455e-09	5.69889e-07	242	2.88809	6.24421
ANP32A	557	2163771	557	2163771	94	180561	4.13464e-09	5.69984e-07	651	2.02237	6.24414
SNX5	169	2164159	169	2164159	43	180612	4.7061e-09	6.42143e-07	212	3.04877	6.19237
DMXL1	579	2163749	579	2163749	96	180559	6.18571e-09	8.35509e-07	675	1.98692	6.07805
TRIM2	1673	2162655	1673	2162655	216	180439	6.71633e-09	8.98108e-07	1889	1.54744	6.04667
ZIC3	30	2164298	30	2164298	18	180637	6.92683e-09	9.08094e-07	48	7.18889	6.04187
METTL7A	79	2164249	79	2164249	28	180627	6.92128e-09	9.08094e-07	107	4.24674	6.04187
APC2	48	2164280	48	2164280	22	180633	7.10887e-09	9.22911e-07	70	5.49159	6.03484
ERMP1	53	2164275	53	2164275	23	180632	7.3782e-09	9.48666e-07	76	5.1996	6.02289
FOXO3	994	2163334	994	2163334	143	180512	7.78794e-09	9.91813e-07	1137	1.72412	6.00357
CYP7B1	525	2163803	525	2163803	89	180566	8.65288e-09	1.09157e-06	614	2.03148	5.96195
MYBPC1	1024	2163304	1024	2163304	146	180509	9.07426e-09	1.13403e-06	1170	1.70872	5.94538
MIER1	266	2164062	266	2164062	56	180599	9.64579e-09	1.19429e-06	322	2.52267	5.92289
KCNH5	874	2163454	874	2163454	129	180526	1.08966e-08	1.33678e-06	1003	1.76883	5.87394
CELF2	354	2163974	354	2163974	67	180588	1.51342e-08	1.83977e-06	421	2.26796	5.73524
ZNRF2	1784	2162544	1784	2162544	225	180430	1.81032e-08	2.18087e-06	2009	1.51162	5.66137
PCDH9	1729	2162599	1729	2162599	219	180436	2.05209e-08	2.45005e-06	1948	1.51811	5.61082
SKIDA1	743	2163585	743	2163585	113	180542	2.09738e-08	2.48196e-06	856	1.82257	5.6052
LIMCH1	1211	2163117	1211	2163117	164	180491	2.64965e-08	3.108e-06	1375	1.62302	5.50752
AK4	150	2164178	150	2164178	38	180617	3.91145e-08	4.54817e-06	188	3.03548	5.34216
HDGF	350	2163978	350	2163978	65	180590	4.52823e-08	5.21995e-06	415	2.22538	5.28233
GPC4	330	2163998	330	2163998	62	180593	6.34052e-08	7.24662e-06	392	2.2513	5.13986
B3GAT3	109	2164219	109	2164219	31	180624	7.7591e-08	8.78673e-06	140	3.4077	5.05617
BBC3	364	2163964	364	2163964	66	180589	7.81948e-08	8.78673e-06	430	2.17271	5.05617
SHROOM3	1660	2162668	1660	2162668	208	180447	9.15112e-08	1.01974e-05	1868	1.50174	4.99151
ALPK1	619	2163709	619	2163709	96	180559	1.02256e-07	1.13006e-05	715	1.85849	4.9469
COBLL1	385	2163943	385	2163943	68	180587	1.19262e-07	1.30719e-05	453	2.11645	4.88366
ABCA13	1883	2162445	1883	2162445	230	180425	1.20591e-07	1.31101e-05	2113	1.46395	4.88239
LRRC2	181	2164147	181	2164147	41	180614	1.61024e-07	1.72339e-05	222	2.71419	4.76362
ALX4	30	2164298	30	2164298	16	180639	1.611e-07	1.72339e-05	46	6.39005	4.76362
HOXB9	3	2164325	3	2164325	8	180647	1.65491e-07	1.75631e-05	11	31.9492	4.7554
TRIM71	439	2163889	439	2163889	74	180581	1.74123e-07	1.83336e-05	513	2.0199	4.73675
RELN	1141	2163187	1141	2163187	152	180503	1.97834e-07	2.06675e-05	1293	1.5965	4.68471
GSN	234	2164094	234	2164094	48	180607	2.01775e-07	2.09157e-05	282	2.45792	4.67953
TRPS1	604	2163724	604	2163724	93	180562	2.11582e-07	2.17637e-05	697	1.84511	4.66227
RAB2A	312	2164016	312	2164016	58	180597	2.23036e-07	2.27667e-05	370	2.22753	4.6427
ARX	51	2164277	51	2164277	20	180635	2.55786e-07	2.59119e-05	71	4.69862	4.5865
DUSP9	130	2164198	130	2164198	33	180622	2.82553e-07	2.84082e-05	163	3.04156	4.54656
PTPRN2	117	2164211	117	2164211	31	180624	2.90346e-07	2.89739e-05	148	3.17468	4.53799
EXT2	57	2164271	57	2164271	21	180634	3.00585e-07	2.97735e-05	78	4.41425	4.52617
AGBL1	1439	2162889	1439	2162889	182	180473	3.18545e-07	3.13205e-05	1621	1.51577	4.50417
MPG	152	2164176	152	2164176	36	180619	3.5486e-07	3.43854e-05	188	2.83784	4.46363
ANKRD17	152	2164176	152	2164176	36	180619	3.5486e-07	3.43854e-05	188	2.83784	4.46363
HCFC1	28	2164300	28	2164300	15	180640	3.74621e-07	3.60391e-05	43	6.41855	4.44323
DLG2	5625	2158703	5625	2158703	586	180069	3.77989e-07	3.61034e-05	6211	1.2489	4.44245
LDB1	342	2163986	342	2163986	61	180594	3.82413e-07	3.62669e-05	403	2.13725	4.44049
MARVELD1	64	2164264	64	2164264	22	180633	4.18661e-07	3.94249e-05	86	4.11866	4.40423
SLC3A2	643	2163685	643	2163685	96	180559	4.65671e-07	4.35142e-05	739	1.7891	4.36137
MEX3B	43	2164285	43	2164285	18	180637	4.68594e-07	4.35142e-05	61	5.01547	4.36137
IGDCC3	487	2163841	487	2163841	78	180577	4.98373e-07	4.59603e-05	565	1.91924	4.33762
ERC2	2290	2162038	2290	2162038	266	180389	5.76158e-07	5.27698e-05	2556	1.39219	4.27761
YES1	237	2164091	237	2164091	47	180608	6.17631e-07	5.61835e-05	284	2.37623	4.25039
ELF2	316	2164012	316	2164012	57	180598	6.56133e-07	5.92825e-05	373	2.1614	4.22707
IGDCC4	518	2163810	518	2163810	81	180574	7.10828e-07	6.37933e-05	599	1.87378	4.19523
LINGO1	232	2164096	232	2164096	46	180609	8.10105e-07	7.22182e-05	278	2.37578	4.14135
TMEM26	573	2163755	573	2163755	87	180568	8.41553e-07	7.45248e-05	660	1.81942	4.1277
ARHGEF6	319	2164009	319	2164009	57	180598	8.52405e-07	7.49893e-05	376	2.14107	4.125
GANAB	131	2164197	131	2164197	32	180623	8.67537e-07	7.55546e-05	163	2.92686	4.12174
VPS37B	1136	2163192	1136	2163192	148	180507	8.70133e-07	7.55546e-05	1284	1.56129	4.12174
ADAMTS12	532	2163796	532	2163796	82	180573	1.00903e-06	8.70498e-05	614	1.847	4.06023
ADAMTS1	99	2164229	99	2164229	27	180628	1.02537e-06	8.78923e-05	126	3.26773	4.05605
DDAH1	1095	2163233	1095	2163233	143	180512	1.1661e-06	9.93187e-05	1238	1.56502	4.00297
TRPM3	2183	2162145	2183	2162145	253	180402	1.23058e-06	0.000104148	2436	1.38903	3.98235
MACROD2	1370	2162958	1370	2162958	171	180484	1.42507e-06	0.0001191	1541	1.49584	3.92409
MYLIP	23	2164305	23	2164305	13	180642	1.42241e-06	0.0001191	36	6.77197	3.92409
TUBB3	129	2164199	129	2164199	31	180624	1.70677e-06	0.000141758	160	2.87935	3.84845
KCND2	454	2163874	454	2163874	72	180583	1.80609e-06	0.000149081	526	1.90034	3.82658
ADAMTSL1	1797	2162531	1797	2162531	213	180442	2.13556e-06	0.000175195	2010	1.42055	3.75648
YAP1	242	2164086	242	2164086	46	180609	2.19807e-06	0.000179223	288	2.2776	3.74661
EFNA5	1325	2163003	1325	2163003	165	180490	2.4097e-06	0.000194205	1490	1.49235	3.71174
FLT1	373	2163955	373	2163955	62	180593	2.41086e-06	0.000194205	435	1.99173	3.71174
MAZ	182	2164146	182	2164146	38	180617	2.43583e-06	0.000195041	220	2.50173	3.70987
STC2	79	2164249	79	2164249	23	180632	2.50516e-06	0.000198219	102	3.4883	3.70285
NCKAP1	79	2164249	79	2164249	23	180632	2.50516e-06	0.000198219	102	3.4883	3.70285
RAC1	73	2164255	73	2164255	22	180633	2.56781e-06	0.0002008	95	3.61086	3.69724
TRAF4	73	2164255	73	2164255	22	180633	2.56781e-06	0.0002008	95	3.61086	3.69724
MAP1B	1308	2163020	1308	2163020	163	180492	2.65757e-06	0.000206611	1471	1.49342	3.68485
LOC101929726	0	2164328	1	2164327	5	180650	2.7135e-06	0.000209739	6	59.9039	3.67832
CITED1	25	2164303	25	2164303	13	180642	2.87794e-06	0.000221172	38	6.23021	3.65527
MGAT4C	916	2163412	916	2163412	122	180533	2.8971e-06	0.000221372	1038	1.59605	3.65488
CHD7	214	2164114	214	2164114	42	180613	2.95017e-06	0.000224146	256	2.35162	3.64947
KLLN	68	2164260	68	2164260	21	180634	3.12481e-06	0.000236073	89	3.70016	3.62695
GRIK2	1110	2163218	1110	2163218	142	180513	3.34538e-06	0.000251317	1252	1.53305	3.59978
FILIP1	455	2163873	455	2163873	71	180584	3.48088e-06	0.000260036	526	1.86982	3.58497
C8orf86	421	2163907	421	2163907	67	180588	3.60943e-06	0.00026814	488	1.90696	3.57164
SLC4A2	186	2164142	186	2164142	38	180617	3.78921e-06	0.000279941	224	2.44792	3.55293
SMARCE1	52	2164276	52	2164276	18	180637	4.22434e-06	0.000310373	70	4.14739	3.50812
SOX8	10	2164318	10	2164318	9	180646	4.31477e-06	0.000315284	19	10.7829	3.5013
NDUFB4	36	2164292	36	2164292	15	180640	4.35727e-06	0.00031666	51	4.99219	3.49941
C11orf30	486	2163842	486	2163842	74	180581	4.76159e-06	0.000344173	560	1.82452	3.46322
PRELID3A	685	2163643	685	2163643	96	180559	5.04216e-06	0.000362493	781	1.67937	3.4407
CDC42EP1	358	2163970	358	2163970	59	180596	5.2105e-06	0.000372592	417	1.97475	3.42877
SERF2	506	2163822	506	2163822	76	180579	5.51974e-06	0.000392606	582	1.79977	3.40604
ADAMTS5	153	2164175	153	2164175	33	180622	5.98666e-06	0.000423564	186	2.58431	3.37308
DBP	253	2164075	253	2164075	46	180609	6.11437e-06	0.000430323	299	2.17856	3.36621
DSCR3	527	2163801	527	2163801	78	180577	6.71592e-06	0.000465312	605	1.77353	3.33226
TSC22D4	60	2164268	60	2164268	19	180636	6.7142e-06	0.000465312	79	3.7941	3.33226
PKM	246	2164082	246	2164082	45	180610	6.68301e-06	0.000465312	291	2.19184	3.33226
C10orf95	147	2164181	147	2164181	32	180623	6.97214e-06	0.000477939	179	2.60827	3.32063
APCDD1L	803	2163525	803	2163525	108	180547	7.00539e-06	0.000477939	911	1.61168	3.32063
KDM2A	803	2163525	803	2163525	108	180547	7.00539e-06	0.000477939	911	1.61168	3.32063
TBX1	105	2164223	105	2164223	26	180629	7.12996e-06	0.000483969	131	2.96687	3.31518
PHF12	280	2164048	280	2164048	49	180606	7.75787e-06	0.00052393	329	2.09688	3.28073
EIF4E3	948	2163380	948	2163380	123	180532	7.97283e-06	0.000535742	1071	1.5548	3.27104
TADA2B	67	2164261	67	2164261	20	180635	8.09771e-06	0.000541413	87	3.57654	3.26647
NAV3	1338	2162990	1338	2162990	163	180492	8.17414e-06	0.000543804	1501	1.45992	3.26456
HHIP	225	2164103	225	2164103	42	180613	8.64877e-06	0.000572532	267	2.23664	3.2422
SMARCD3	445	2163883	445	2163883	68	180587	1.0073e-05	0.000660276	513	1.83103	3.18027
MNT	445	2163883	445	2163883	68	180587	1.0073e-05	0.000660276	513	1.83103	3.18027
FSTL3	136	2164192	136	2164192	30	180625	1.06232e-05	0.000692946	166	2.64302	3.1593
LGALSL	377	2163951	377	2163951	60	180595	1.11305e-05	0.00071902	437	1.907	3.14326
BNC2	691	2163637	691	2163637	95	180560	1.10871e-05	0.00071902	786	1.64744	3.14326
SOCS1	20	2164308	20	2164308	11	180644	1.11913e-05	0.000719469	31	6.58959	3.14299
PPARG	285	2164043	285	2164043	49	180606	1.17186e-05	0.000749766	334	2.06008	3.12507
SP1	237	2164091	237	2164091	43	180612	1.2535e-05	0.0007944	280	2.17395	3.09996
COLGALT2	740	2163588	740	2163588	100	180555	1.24815e-05	0.0007944	840	1.61932	3.09996
KDM2B	1056	2163272	1056	2163272	133	180522	1.29409e-05	0.000816253	1189	1.50928	3.08818
FZD6	90	2164238	90	2164238	23	180632	1.5261e-05	0.000953597	113	3.06193	3.02064
CERS2	90	2164238	90	2164238	23	180632	1.5261e-05	0.000953597	113	3.06193	3.02064
HNRNPD	192	2164136	192	2164136	37	180618	1.56169e-05	0.000971298	229	2.309	3.01265
GNG5	21	2164307	21	2164307	11	180644	1.58632e-05	0.000982049	32	6.27579	3.00787
UBE2E3	118	2164210	118	2164210	27	180628	1.63629e-05	0.00100832	145	2.74155	2.9964
CIC	525	2163803	525	2163803	76	180579	1.71114e-05	0.00104961	601	1.73462	2.97897
GULP1	508	2163820	508	2163820	74	180581	1.81634e-05	0.00110905	582	1.74549	2.95505
DYNC1I1	455	2163873	455	2163873	68	180587	1.88947e-05	0.00114326	523	1.79078	2.94186
GSAP	376	2163952	376	2163952	59	180596	1.88428e-05	0.00114326	435	1.8802	2.94186
FOXN3	1583	2162745	1583	2162745	185	180470	1.91687e-05	0.00115461	1768	1.40053	2.93756
IRAK1	195	2164133	195	2164133	37	180618	2.09533e-05	0.00125645	232	2.27347	2.90086
SAMD11	60	2164268	60	2164268	18	180637	2.13125e-05	0.00127228	78	3.59439	2.89542
ARF1	37	2164291	37	2164291	14	180641	2.16201e-05	0.00127922	51	4.53342	2.89305
BRD2	378	2163950	378	2163950	59	180596	2.15784e-05	0.00127922	437	1.87025	2.89305
E2F8	150	2164178	150	2164178	31	180624	2.30955e-05	0.0013605	181	2.47621	2.8663
MCF2L	388	2163940	388	2163940	60	180595	2.35316e-05	0.00137946	448	1.85293	2.86029
FRMD6	1003	2163325	1003	2163325	126	180529	2.36237e-05	0.00137946	1129	1.50537	2.86029
NCLN	49	2164279	49	2164279	16	180639	2.5665e-05	0.00149214	65	3.91224	2.82619
PIGP	174	2164154	174	2164154	34	180621	2.63074e-05	0.00152287	208	2.34126	2.81734
LMO3	279	2164049	279	2164049	47	180608	2.72703e-05	0.0015718	326	2.01848	2.8036
OAS2	347	2163981	347	2163981	55	180600	2.75913e-05	0.00158348	402	1.89919	2.80039
SEPT9	738	2163590	738	2163590	98	180557	2.77405e-05	0.00158524	836	1.59122	2.79991
SPHK1	62	2164266	62	2164266	18	180637	3.06862e-05	0.00173871	80	3.47844	2.75977
HOXC8	62	2164266	62	2164266	18	180637	3.06862e-05	0.00173871	80	3.47844	2.75977
SPAG9	1430	2162898	1430	2162898	168	180487	3.46562e-05	0.00195537	1598	1.40787	2.70877
SRRM3	299	2164029	299	2164029	49	180606	3.48195e-05	0.00195633	348	1.96361	2.70856
SALL4	139	2164189	139	2164189	29	180626	3.58074e-05	0.00199507	168	2.49976	2.70004
LFNG	139	2164189	139	2164189	29	180626	3.58074e-05	0.00199507	168	2.49976	2.70004
PLD6	233	2164095	233	2164095	41	180614	3.62178e-05	0.00200956	274	2.1084	2.6969
NET1	404	2163924	404	2163924	61	180594	3.75092e-05	0.00207262	465	1.8092	2.68348
RALGPS1	449	2163879	449	2163879	66	180589	3.86698e-05	0.00212097	515	1.76132	2.67347
ZNF398	476	2163852	476	2163852	69	180586	3.87015e-05	0.00212097	545	1.73694	2.67347
KLF5	387	2163941	387	2163941	59	180596	3.90407e-05	0.00213083	446	1.82675	2.67145
RAPH1	234	2164094	234	2164094	41	180614	3.94206e-05	0.00214282	275	2.09939	2.66902
NMNAT3	148	2164180	148	2164180	30	180625	4.22676e-05	0.00228827	178	2.42871	2.64049
SLC22A11	156	2164172	156	2164172	31	180624	4.41172e-05	0.00237877	187	2.38097	2.62365
GPR158	777	2163551	777	2163551	101	180554	4.45878e-05	0.00239449	878	1.55762	2.62079
DGKB	141	2164187	141	2164187	29	180626	4.4775e-05	0.00239493	170	2.4643	2.62071
SIAH1	312	2164016	312	2164016	50	180605	4.82892e-05	0.0025726	362	1.9202	2.58963
ZNF831	30	2164298	30	2164298	12	180643	5.37289e-05	0.00285104	42	4.79243	2.545
MTUS1	1803	2162525	1803	2162525	203	180452	5.6708e-05	0.00299723	2006	1.34927	2.52328
MICAL1	36	2164292	36	2164292	13	180642	6.24025e-05	0.00328522	49	4.32651	2.48344
P4HTM	299	2164029	299	2164029	48	180607	6.48449e-05	0.00339754	347	1.92353	2.46884
PAX2	60	2164268	60	2164268	17	180638	6.50441e-05	0.00339754	77	3.39469	2.46884
LUZP2	643	2163685	643	2163685	86	180569	6.53368e-05	0.00339955	729	1.60265	2.46858
GRAP2	981	2163347	981	2163347	121	180534	6.72962e-05	0.00348793	1102	1.47803	2.45743
SET	249	2164079	249	2164079	42	180613	6.8371e-05	0.00352995	291	2.02104	2.45223
NDUFV2	208	2164120	208	2164120	37	180618	6.90694e-05	0.00355229	245	2.13137	2.44949
SMIM10L1	67	2164261	67	2164261	18	180637	7.18549e-05	0.00366734	85	3.21885	2.43565
CDKN2A	309	2164019	309	2164019	49	180606	7.16776e-05	0.00366734	358	1.90006	2.43565
ZEB2	731	2163597	731	2163597	95	180560	7.3547e-05	0.00373943	826	1.55726	2.42719
TNFRSF11A	1013	2163315	1013	2163315	124	180531	7.38515e-05	0.00374069	1137	1.46683	2.42705
SREBF1	285	2164043	285	2164043	46	180609	8.10425e-05	0.00408943	331	1.93392	2.38834
HP1BP3	462	2163866	462	2163866	66	180589	8.18464e-05	0.00411447	528	1.71175	2.38569
RSRP1	17	2164311	17	2164311	9	180646	8.8738e-05	0.00444421	26	6.34286	2.35221
SULT1A1	140	2164188	140	2164188	28	180627	9.10779e-05	0.00454438	168	2.39631	2.34253
COG8	179	2164149	179	2164149	33	180622	9.14328e-05	0.00454513	212	2.20891	2.34245
CRKL	118	2164210	118	2164210	25	180630	9.64042e-05	0.00476158	143	2.53844	2.32225
CCDC141	322	2164006	322	2164006	50	180605	9.64993e-05	0.00476158	372	1.86056	2.32225
ZNF618	279	2164049	279	2164049	45	180610	9.74086e-05	0.00477124	324	1.93256	2.32137
DMKN	22	2164306	22	2164306	10	180645	9.72805e-05	0.00477124	32	5.4459	2.32137
NLK	1627	2162701	1627	2162701	184	180471	9.80298e-05	0.00478414	1811	1.35525	2.3202
FAM114A1	164	2164164	164	2164164	31	180624	9.86774e-05	0.00479823	195	2.26481	2.31892
IGFBP5	141	2164187	141	2164187	28	180627	0.000101208	0.00488576	169	2.37931	2.31107
FGF19	13	2164315	13	2164315	8	180647	0.000100942	0.00488576	21	7.37287	2.31107
GNAS	280	2164048	280	2164048	45	180610	0.000104708	0.00503654	325	1.92566	2.29787
COMT	368	2163960	368	2163960	55	180600	0.000109722	0.00525879	423	1.7908	2.27911
DNAI1	683	2163645	683	2163645	89	180566	0.000111197	0.00531047	772	1.56142	2.27487
PCDH18	70	2164258	70	2164258	18	180637	0.000115277	0.00548569	88	3.08089	2.26077
SBF2	1850	2162478	1850	2162478	205	180450	0.000115883	0.00549501	2055	1.32794	2.26003
JAG1	207	2164121	207	2164121	36	180619	0.000127193	0.00601	243	2.08377	2.22113
TNFSF9	23	2164305	23	2164305	10	180645	0.000129952	0.00611874	33	5.20912	2.21334
PXDNL	489	2163839	489	2163839	68	180587	0.000130987	0.00614581	557	1.66624	2.21142
GLI3	398	2163930	398	2163930	58	180597	0.000132704	0.006183	456	1.74613	2.2088
JADE2	224	2164104	224	2164104	38	180617	0.000132249	0.006183	262	2.03261	2.2088
SMARCA2	611	2163717	611	2163717	81	180574	0.00013376	0.00621055	692	1.58851	2.20687
DCUN1D1	144	2164184	144	2164184	28	180627	0.000137927	0.00638189	172	2.32974	2.19505
USP24	152	2164176	152	2164176	29	180626	0.000141066	0.0065046	181	2.28595	2.18678
FERMT1	491	2163837	491	2163837	68	180587	0.000145453	0.00666094	559	1.65945	2.17646
C6orf141	52	2164276	52	2164276	15	180640	0.000145261	0.00666094	67	3.4561	2.17646
NDUFA9	46	2164282	46	2164282	14	180641	0.000149983	0.00683016	60	3.64643	2.16557
ISL2	209	2164119	209	2164119	36	180619	0.000150169	0.00683016	245	2.06383	2.16557
VAV2	595	2163733	595	2163733	79	180576	0.000153343	0.00695087	674	1.59094	2.15796
MFI2	100	2164228	100	2164228	22	180633	0.000154506	0.0069799	122	2.6359	2.15615
SP8	10	2164318	10	2164318	7	180648	0.000156458	0.00704429	17	8.3866	2.15216
MTMR3	1286	2163042	1286	2163042	149	180506	0.000159965	0.00713758	1435	1.38841	2.14645
PPP2R2B	286	2164042	286	2164042	45	180610	0.000159928	0.00713758	331	1.88526	2.14645
FOXP4	115	2164213	115	2164213	24	180631	0.000160131	0.00713758	139	2.50047	2.14645
EFHC2	503	2163825	503	2163825	69	180586	0.000167399	0.00743067	572	1.64369	2.12897
KY	393	2163935	393	2163935	57	180598	0.000167818	0.00743067	450	1.73786	2.12897
SETBP1	146	2164182	146	2164182	28	180627	0.000168602	0.00744074	174	2.29782	2.12838
IL1RAPL1	5470	2158858	5470	2158858	539	180116	0.000170377	0.00749434	6009	1.18106	2.12527
FAM101A	24	2164304	24	2164304	10	180645	0.000171415	0.0075153	34	4.99207	2.12405
MLLT10	1067	2163261	1067	2163261	127	180528	0.000174964	0.00764582	1194	1.42628	2.11658
SSC4D	315	2164013	315	2164013	48	180607	0.000193087	0.00841029	363	1.82581	2.07519
GRIA3	832	2163496	832	2163496	103	180552	0.000194259	0.00843386	935	1.48343	2.07397
ZMYM3	117	2164211	117	2164211	24	180631	0.000200416	0.008673	141	2.45772	2.06183
ZNF689	164	2164164	164	2164164	30	180625	0.000208175	0.00897972	194	2.19174	2.04674
COMMD6	110	2164218	110	2164218	23	180632	0.000211619	0.00909894	133	2.50519	2.04101
SP3	118	2164210	118	2164210	24	180631	0.000223732	0.00958892	142	2.43689	2.01823
CPA6	632	2163696	632	2163696	82	180573	0.000225409	0.00962991	714	1.55468	2.01638
DLG4	55	2164273	55	2164273	15	180640	0.000243198	0.0103568	70	3.26758	1.98477
DNAJC15	310	2164018	310	2164018	47	180608	0.000246949	0.0104832	357	1.8166	1.97951
NHSL2	207	2164121	207	2164121	35	180620	0.000250082	0.0105826	242	2.02588	1.97541
FUT1	97	2164231	97	2164231	21	180634	0.00026008	0.010971	118	2.59389	1.95976
RAB10	276	2164052	276	2164052	43	180612	0.000264863	0.0111376	319	1.86673	1.95321
USP7	175	2164153	175	2164153	31	180624	0.000270582	0.0113424	206	2.12244	1.9453
ZFP36L1	225	2164103	225	2164103	37	180618	0.000274642	0.0114633	262	1.97032	1.94069
UFL1	76	2164252	76	2164252	18	180637	0.000275181	0.0114633	94	2.83766	1.94069
MEIS1	485	2163843	485	2163843	66	180589	0.000276901	0.0114991	551	1.63056	1.93934
DIS3L	532	2163796	532	2163796	71	180584	0.000277806	0.011501	603	1.59913	1.93926
YWHAZ	105	2164223	105	2164223	22	180633	0.000279848	0.0115142	127	2.51037	1.93877
NUMA1	570	2163758	570	2163758	75	180580	0.000279449	0.0115142	645	1.57661	1.93877
FAM217B	217	2164111	217	2164111	36	180619	0.000284007	0.0116495	253	1.98774	1.93369
PCDH1	56	2164272	56	2164272	15	180640	0.000286544	0.0116819	71	3.20923	1.93249
COA1	348	2163980	348	2163980	51	180604	0.000286003	0.0116819	399	1.75597	1.93249
TRIM46	16	2164312	16	2164312	8	180647	0.000295804	0.0119863	24	5.99045	1.92131
RCHY1	176	2164152	176	2164152	31	180624	0.000295022	0.0119863	207	2.11038	1.92131
UHRF1	376	2163952	376	2163952	54	180601	0.000301426	0.0121772	430	1.72081	1.91445
TRAF3IP2	252	2164076	252	2164076	40	180615	0.000303845	0.012238	292	1.90186	1.91229
TRIM9	904	2163424	904	2163424	109	180546	0.000312153	0.0125349	1013	1.44481	1.90188
CDC42BPA	611	2163717	611	2163717	79	180576	0.0003171	0.0126954	690	1.54927	1.89635
MYLPF	129	2164199	129	2164199	25	180630	0.000318076	0.0126965	154	2.32198	1.89632
MYO1C	350	2163978	350	2163978	51	180604	0.000322053	0.0128169	401	1.74593	1.89222
FBXO7	38	2164290	38	2164290	12	180643	0.000330533	0.0129616	50	3.78348	1.88734
OSR2	38	2164290	38	2164290	12	180643	0.000330533	0.0129616	50	3.78348	1.88734
CDK2AP1	689	2163639	689	2163639	87	180568	0.00032801	0.0129616	776	1.51302	1.88734
CSNK1A1	153	2164175	153	2164175	28	180627	0.000329355	0.0129616	181	2.19269	1.88734
METTL9	583	2163745	583	2163745	76	180579	0.000327256	0.0129616	659	1.56201	1.88734
MAD2L2	517	2163811	517	2163811	69	180586	0.00033417	0.0130659	586	1.59917	1.88386
FIGN	333	2163995	333	2163995	49	180606	0.000341438	0.0132724	382	1.7631	1.87705
TMEM33	333	2163995	333	2163995	49	180606	0.000341438	0.0132724	382	1.7631	1.87705
LGR4	1047	2163281	1047	2163281	123	180532	0.000344158	0.0133394	1170	1.40772	1.87486
JAM2	443	2163885	443	2163885	61	180594	0.000349165	0.0134943	504	1.6499	1.86985
DSC2	85	2164243	85	2164243	19	180636	0.00035427	0.0136522	104	2.67816	1.8648
BMPR1A	1190	2163138	1190	2163138	137	180518	0.000357284	0.0137287	1327	1.37955	1.86237
SALL1	162	2164166	162	2164166	29	180626	0.000359082	0.0137583	191	2.14483	1.86144
RPP25	78	2164250	78	2164250	18	180637	0.000360363	0.0137679	96	2.76489	1.86113
MAML2	1540	2162788	1540	2162788	171	180484	0.000361605	0.013776	1711	1.33061	1.86088
SYT5	8	2164320	8	2164320	6	180649	0.000364536	0.0138482	14	8.9856	1.85861
PFN1	51	2164277	51	2164277	14	180641	0.000366053	0.0138665	65	3.28893	1.85803
TXLNG	187	2164141	187	2164141	32	180623	0.000372434	0.0140683	219	2.05032	1.85176
FAM78A	577	2163751	577	2163751	75	180580	0.000383764	0.0144555	652	1.55748	1.83997
FAM198B	821	2163507	821	2163507	100	180555	0.000391892	0.0146494	921	1.45951	1.83418
CCDC47	163	2164165	163	2164165	29	180626	0.000392199	0.0146494	192	2.13167	1.83418
ACADSB	163	2164165	163	2164165	29	180626	0.000392199	0.0146494	192	2.13167	1.83418
NRN1	139	2164189	139	2164189	26	180629	0.000393782	0.0146676	165	2.24113	1.83364
SLFN11	147	2164181	147	2164181	27	180628	0.000395844	0.0147034	174	2.20067	1.83258
ODF3B	33	2164295	33	2164295	11	180644	0.000397353	0.0147186	44	3.99367	1.83213
SLC38A5	291	2164037	291	2164037	44	180611	0.000399544	0.0147588	335	1.81167	1.83095
S1PR1	39	2164289	39	2164289	12	180643	0.000402138	0.0148137	51	3.68647	1.82934
NFKB1	188	2164140	188	2164140	32	180623	0.000404021	0.0148422	220	2.03941	1.8285
KISS1R	116	2164212	116	2164212	23	180632	0.000408632	0.0149166	139	2.37561	1.82633
CLEC2B	842	2163486	842	2163486	102	180553	0.000409393	0.0149166	944	1.45157	1.82633
CNNM4	265	2164063	265	2164063	41	180614	0.000409342	0.0149166	306	1.85377	1.82633
AKT3	1649	2162679	1649	2162679	181	180474	0.000411934	0.0149684	1830	1.31533	1.82482
MAP7	685	2163643	685	2163643	86	180569	0.000414358	0.0150157	771	1.50435	1.82345
MED14OS	117	2164211	117	2164211	23	180632	0.00045372	0.0163977	140	2.3553	1.78522
TPBGL	2	2164326	2	2164326	4	180651	0.000465313	0.0166814	6	23.9614	1.77777
ATP10D	524	2163804	524	2163804	69	180586	0.00046448	0.0166814	593	1.5778	1.77777
FOXF1	2	2164326	2	2164326	4	180651	0.000465313	0.0166814	6	23.9614	1.77777
HAPLN2	13	2164315	13	2164315	7	180648	0.000507313	0.0180901	20	6.45122	1.74256
NKX3-2	13	2164315	13	2164315	7	180648	0.000507313	0.0180901	20	6.45122	1.74256
WNT3	103	2164225	103	2164225	21	180634	0.000519358	0.0184214	124	2.44278	1.73468
TRIM8	103	2164225	103	2164225	21	180634	0.000519358	0.0184214	124	2.44278	1.73468
NCOA2	740	2163588	740	2163588	91	180564	0.000525593	0.0185932	831	1.47351	1.73065
ERMN	183	2164145	183	2164145	31	180624	0.000528278	0.0186389	214	2.02965	1.72958
LTBP4	341	2163987	341	2163987	49	180606	0.000546748	0.0192398	390	1.72173	1.7158
CHST10	47	2164281	47	2164281	13	180642	0.000551776	0.0193236	60	3.31391	1.71391
SEMA3E	1692	2162636	1692	2162636	184	180471	0.000552019	0.0193236	1876	1.30315	1.71391
TLE2	471	2163857	471	2163857	63	180592	0.000555458	0.0193932	534	1.60269	1.71235
RTN4	360	2163968	360	2163968	51	180604	0.000571008	0.0198842	411	1.69743	1.70149
MDK	104	2164224	104	2164224	21	180634	0.000579446	0.0201256	125	2.41929	1.69625
RBP1	41	2164287	41	2164287	12	180643	0.000585036	0.0202671	53	3.50664	1.69321
PPFIBP2	1517	2162811	1517	2162811	167	180488	0.000590855	0.0204158	1684	1.31917	1.69003
AIMP1	61	2164267	61	2164267	15	180640	0.000617124	0.0212685	76	2.94617	1.67226
PLEKHG4	128	2164200	128	2164200	24	180631	0.000624818	0.0214783	152	2.2465	1.668
RPL4	228	2164100	228	2164100	36	180619	0.000638373	0.021888	264	1.89183	1.65979
TASP1	427	2163901	427	2163901	58	180597	0.000642188	0.0219625	485	1.62752	1.65832
ROBO2	1552	2162776	1552	2162776	170	180485	0.000650063	0.0221751	1722	1.31259	1.65413
YTHDF3	161	2164167	161	2164167	28	180627	0.000667389	0.0227082	189	2.08372	1.64382
SYP	153	2164175	153	2164175	27	180628	0.000678343	0.0229995	180	2.11436	1.63828
SLC29A1	83	2164245	83	2164245	18	180637	0.000679389	0.0229995	101	2.59833	1.63828
NCKAP5	466	2163862	466	2163862	62	180593	0.00068735	0.0232102	528	1.59417	1.63432
SMIM10	55	2164273	55	2164273	14	180641	0.000693341	0.0233535	69	3.04973	1.63165
RAB33A	76	2164252	76	2164252	17	180638	0.000701608	0.0234547	93	2.68	1.62977
MAP7D1	76	2164252	76	2164252	17	180638	0.000701608	0.0234547	93	2.68	1.62977
MAMLD1	76	2164252	76	2164252	17	180638	0.000701608	0.0234547	93	2.68	1.62977
TFAP4	401	2163927	401	2163927	55	180600	0.000710478	0.0234641	456	1.6434	1.6296
SLC6A8	14	2164314	14	2164314	7	180648	0.000710499	0.0234641	21	5.99042	1.6296
RASGRP2	62	2164266	62	2164266	15	180640	0.000712416	0.0234641	77	2.89865	1.6296
HRC	14	2164314	14	2164314	7	180648	0.000710499	0.0234641	21	5.99042	1.6296
C9orf92	14	2164314	14	2164314	7	180648	0.000710499	0.0234641	21	5.99042	1.6296
KEAP1	364	2163964	364	2163964	51	180604	0.000711249	0.0234641	415	1.67877	1.6296
SEMA7A	19	2164309	19	2164309	8	180647	0.000724486	0.0238015	27	5.04458	1.6234
HSD11B2	36	2164292	36	2164292	11	180644	0.000727941	0.0238015	47	3.66085	1.6234
LOC113230	91	2164237	91	2164237	19	180636	0.000729778	0.0238015	110	2.50157	1.6234
SLC26A4	91	2164237	91	2164237	19	180636	0.000729778	0.0238015	110	2.50157	1.6234
CNTNAP5	179	2164149	179	2164149	30	180625	0.00074789	0.0243328	209	2.00806	1.61381
CSGALNACT1	248	2164080	248	2164080	38	180617	0.0007605	0.024683	286	1.83589	1.6076
PPAT	84	2164244	84	2164244	18	180637	0.000766275	0.0248102	102	2.5674	1.60537
LGSN	222	2164106	222	2164106	35	180620	0.000769137	0.0248428	257	1.88898	1.6048
DLG3	384	2163944	384	2163944	53	180602	0.000771286	0.0248521	437	1.65374	1.60464
KDM6A	266	2164062	266	2164062	40	180615	0.000777559	0.024994	306	1.80175	1.60216
MLLT11	375	2163953	375	2163953	52	180603	0.000782103	0.0250798	427	1.66148	1.60068
ZBTB25	302	2164026	302	2164026	44	180611	0.000787725	0.0251997	346	1.74568	1.59861
NKX2-2	180	2164148	180	2164148	30	180625	0.000809118	0.0258223	210	1.99691	1.58801
ANKRD50	92	2164236	92	2164236	19	180636	0.000817692	0.0260338	111	2.47438	1.58446
SLITRK3	37	2164291	37	2164291	11	180644	0.000879196	0.0279254	48	3.56191	1.554
EPHB3	268	2164060	268	2164060	40	180615	0.000882304	0.0279578	308	1.7883	1.5535
UBP1	116	2164212	116	2164212	22	180633	0.000901288	0.0284918	138	2.27231	1.54528
PPP3CA	865	2163463	865	2163463	102	180553	0.000915838	0.0288691	967	1.41296	1.53957
PPFIA2	855	2163473	855	2163473	101	180554	0.000917542	0.0288691	956	1.41547	1.53957
C14orf93	617	2163711	617	2163711	77	180578	0.000920503	0.0288943	694	1.49534	1.53919
FAM212B	57	2164271	57	2164271	14	180641	0.000933432	0.0292315	71	2.94272	1.53415
NYX	305	2164023	305	2164023	44	180611	0.000939703	0.0293591	349	1.7285	1.53226
SEP15	174	2164154	174	2164154	29	180626	0.000977281	0.030462	203	1.9969	1.51624
YDJC	117	2164211	117	2164211	22	180633	0.000993924	0.0309087	139	2.25289	1.50992
CENPT	551	2163777	551	2163777	70	180585	0.00100347	0.0311331	621	1.52222	1.50678
GREM2	79	2164249	79	2164249	17	180638	0.0010167	0.0313979	96	2.57822	1.5031
KLF3	79	2164249	79	2164249	17	180638	0.0010167	0.0313979	96	2.57822	1.5031
TEAD2	94	2164234	94	2164234	19	180636	0.00102104	0.0314594	113	2.42173	1.50225
TBC1D9	446	2163882	446	2163882	59	180596	0.00102413	0.0314821	505	1.58505	1.50194
MAP3K6	26	2164302	26	2164302	9	180646	0.00106286	0.0325977	35	4.14724	1.48681
PARP8	87	2164241	87	2164241	18	180637	0.00108625	0.0332386	105	2.47886	1.47836
HMOX2	419	2163909	419	2163909	56	180599	0.00109378	0.0332671	475	1.60139	1.47798
SOBP	730	2163598	730	2163598	88	180567	0.00109321	0.0332671	818	1.44443	1.47798
C15orf39	118	2164210	118	2164210	22	180633	0.00109464	0.0332671	140	2.23379	1.47798
MSRA	651	2163677	651	2163677	80	180575	0.0011013	0.0333937	731	1.47246	1.47634
FGFR2	671	2163657	671	2163657	82	180573	0.00111277	0.0336652	753	1.46429	1.47282
SLC29A2	228	2164100	228	2164100	35	180620	0.00115991	0.0349798	263	1.83927	1.45618
DOK6	327	2164001	327	2164001	46	180609	0.00116146	0.0349798	373	1.6855	1.45618
ZNF711	103	2164225	103	2164225	20	180635	0.00117357	0.035265	123	2.32645	1.45266
C1QTNF1	168	2164160	168	2164160	28	180627	0.00118097	0.0354078	196	1.9969	1.4509
MFNG	255	2164073	255	2164073	38	180617	0.00119401	0.0355597	293	1.78549	1.44904
MAPRE2	255	2164073	255	2164073	38	180617	0.00119401	0.0355597	293	1.78549	1.44904
MYT1	255	2164073	255	2164073	38	180617	0.00119401	0.0355597	293	1.78549	1.44904
PHKA1	282	2164046	282	2164046	41	180614	0.00119926	0.0356368	323	1.74201	1.4481
ZNF232	88	2164240	88	2164240	18	180637	0.0012155	0.0359593	106	2.45069	1.44419
CAPZA2	88	2164240	88	2164240	18	180637	0.0012155	0.0359593	106	2.45069	1.44419
FJX1	21	2164307	21	2164307	8	180647	0.00121899	0.035983	29	4.56414	1.4439
SOX12	66	2164262	66	2164262	15	180640	0.00122822	0.036096	81	2.72297	1.44254
ZNF385B	1347	2162981	1347	2162981	148	180507	0.00122679	0.036096	1495	1.3166	1.44254
PCYT1B	925	2163403	925	2163403	107	180548	0.00124626	0.036546	1032	1.38608	1.43716
TRAF3	566	2163762	566	2163762	71	180584	0.00125007	0.0365776	637	1.50305	1.43678
CNR1	39	2164289	39	2164289	11	180644	0.00126002	0.0367883	50	3.37925	1.43429
TOB2	144	2164184	144	2164184	25	180630	0.00127938	0.037272	169	2.08009	1.42862
ARHGEF16	16	2164312	16	2164312	7	180648	0.00130624	0.0379717	23	5.24161	1.42054
RIMS2	876	2163452	876	2163452	102	180553	0.00131662	0.0381906	978	1.39521	1.41804
CYP11A1	120	2164208	120	2164208	22	180633	0.0013226	0.0381984	142	2.19656	1.41796
CSRNP1	27	2164301	27	2164301	9	180646	0.00132111	0.0381984	36	3.99363	1.41796
ADGRB1	7	2164321	7	2164321	5	180650	0.00135456	0.0388694	12	8.55767	1.41039
GNAI2	266	2164062	266	2164062	39	180616	0.00135427	0.0388694	305	1.7567	1.41039
MCMDC2	339	2163989	339	2163989	47	180608	0.00134984	0.0388694	386	1.66118	1.41039
ATP5A1	377	2163951	377	2163951	51	180604	0.00140143	0.0401285	428	1.62087	1.39655
MC1R	97	2164231	97	2164231	19	180636	0.00140634	0.0401829	116	2.34683	1.39596
CYP3A43	501	2163827	501	2163827	64	180591	0.00141315	0.0402913	565	1.53062	1.39479
BMP2	60	2164268	60	2164268	14	180641	0.00142215	0.0403758	74	2.79558	1.39388
ARRB1	137	2164191	137	2164191	24	180631	0.0014198	0.0403758	161	2.09891	1.39388
THEM6	162	2164166	162	2164166	27	180628	0.00142784	0.0404514	189	1.99689	1.39307
SMAD2	188	2164140	188	2164140	30	180625	0.00147789	0.0417808	218	1.91193	1.37902
MOB3B	769	2163559	769	2163559	91	180564	0.00150136	0.0423548	860	1.41792	1.3731
SHF	98	2164230	98	2164230	19	180636	0.00155954	0.0433511	117	2.32288	1.363
DCBLD1	417	2163911	417	2163911	55	180600	0.00156261	0.0433511	472	1.58033	1.363
PIK3C2G	351	2163977	351	2163977	48	180607	0.00155566	0.0433511	399	1.63852	1.363
LYRM1	436	2163892	436	2163892	57	180598	0.0015594	0.0433511	493	1.56643	1.363
PRRT2	138	2164190	138	2164190	24	180631	0.00154687	0.0433511	162	2.0837	1.363
AATK	98	2164230	98	2164230	19	180636	0.00155954	0.0433511	117	2.32288	1.363
GADD45A	22	2164306	22	2164306	8	180647	0.0015509	0.0433511	30	4.35668	1.363
PATZ1	163	2164165	163	2164165	27	180628	0.0015441	0.0433511	190	1.98464	1.363
GLIS3	1357	2162971	1357	2162971	148	180507	0.0015862	0.0439144	1505	1.30689	1.35739
TICAM1	296	2164032	296	2164032	42	180613	0.00159302	0.0440121	338	1.70009	1.35643
VEGFA	147	2164181	147	2164181	25	180630	0.00164257	0.0452876	172	2.03763	1.34402
CDH10	593	2163735	593	2163735	73	180582	0.00167926	0.0462038	666	1.47502	1.33532
STAMBPL1	139	2164189	139	2164189	24	180631	0.00168355	0.0462268	163	2.06871	1.33511
MAP4K4	334	2163994	334	2163994	46	180609	0.00169226	0.0463706	380	1.65017	1.33376
RARG	288	2164040	288	2164040	41	180614	0.00169935	0.0464696	329	1.70571	1.33283
DGCR6	12	2164316	12	2164316	6	180649	0.00172188	0.0467398	18	5.99039	1.33031
HMGA1	131	2164197	131	2164197	23	180632	0.00171678	0.0467398	154	2.10358	1.33031
CAMK2N1	12	2164316	12	2164316	6	180649	0.00172188	0.0467398	18	5.99039	1.33031
FOXG1	1	2164327	1	2164327	3	180652	0.00172321	0.0467398	4	35.9419	1.33031
KLF13	448	2163880	448	2163880	58	180597	0.00174142	0.0470586	506	1.55122	1.32736
TNRC6B	1277	2163051	1277	2163051	140	180515	0.001742	0.0470586	1417	1.31368	1.32736
MSI2	1225	2163103	1225	2163103	135	180520	0.00174871	0.0471445	1360	1.32053	1.32657
KCNN3	814	2163514	814	2163514	95	180560	0.00175604	0.0472469	909	1.39842	1.32563
DEDD2	307	2164021	307	2164021	43	180612	0.00176235	0.0473216	350	1.6782	1.32494
CRADD	1678	2162650	1678	2162650	178	180477	0.00176799	0.047378	1856	1.27114	1.32442
MMP25	69	2164259	69	2164259	15	180640	0.00179522	0.0480114	84	2.60458	1.31866
RNF139	84	2164244	84	2164244	17	180638	0.00180726	0.0481408	101	2.42475	1.31749
RYR1	825	2163503	825	2163503	96	180559	0.00180693	0.0481408	921	1.3943	1.31749
PPP1R9A	449	2163879	449	2163879	58	180597	0.00182106	0.0484119	507	1.54776	1.31505
CALD1	235	2164093	235	2164093	35	180620	0.00182571	0.0484393	270	1.78447	1.3148
RORA	3063	2161265	3063	2161265	306	180349	0.00183367	0.0484898	3369	1.19721	1.31435
SQSTM1	430	2163898	430	2163898	56	180599	0.00183487	0.0484898	486	1.56042	1.31435
PLCB3	62	2164266	62	2164266	14	180641	0.00185411	0.0486514	76	2.70539	1.3129
CLEC11A	62	2164266	62	2164266	14	180641	0.00185411	0.0486514	76	2.70539	1.3129
UGP2	645	2163683	645	2163683	78	180577	0.00184939	0.0486514	723	1.44899	1.3129
SEPT5	48	2164280	48	2164280	12	180643	0.00185554	0.0486514	60	2.99524	1.3129
H2AFJ	35	2164293	35	2164293	10	180645	0.00190955	0.0497749	45	3.42312	1.30299
KIF25	35	2164293	35	2164293	10	180645	0.00190955	0.0497749	45	3.42312	1.30299
PDZD4	124	2164204	124	2164204	22	180633	0.00190229	0.0497749	146	2.1257	1.30299
THBS2	77	2164251	77	2164251	16	180639	0.00192373	0.0500469	93	2.48958	1.30062
APELA	412	2163916	412	2163916	54	180601	0.00192977	0.0501067	466	1.57042	1.3001
FAR2	166	2164162	166	2164162	27	180628	0.00194303	0.050353	193	1.94877	1.29797
CST3	23	2164305	23	2164305	8	180647	0.00195048	0.0504484	31	4.16725	1.29715
CFAP77	441	2163887	441	2163887	57	180598	0.00195612	0.0504967	498	1.54867	1.29674
APIP	384	2163944	384	2163944	51	180604	0.00197613	0.0508169	435	1.59132	1.29399
BFSP1	384	2163944	384	2163944	51	180604	0.00197613	0.0508169	435	1.59132	1.29399
GPR4	29	2164299	29	2164299	9	180646	0.00198843	0.0510351	38	3.71821	1.29213
TRIM7	70	2164258	70	2164258	15	180640	0.00202695	0.051726	85	2.56737	1.28629
FAR1	70	2164258	70	2164258	15	180640	0.00202695	0.051726	85	2.56737	1.28629
CACNG8	70	2164258	70	2164258	15	180640	0.00202695	0.051726	85	2.56737	1.28629
CLK3	133	2164195	133	2164195	23	180632	0.00203754	0.0517985	156	2.07194	1.28568
OGFOD2	133	2164195	133	2164195	23	180632	0.00203754	0.0517985	156	2.07194	1.28568
NREP	347	2163981	347	2163981	47	180608	0.00204419	0.0518688	394	1.62287	1.28509
NT5DC2	93	2164235	93	2164235	18	180637	0.00207487	0.0525023	111	2.31893	1.27982
KLHL6	125	2164203	125	2164203	22	180633	0.00207701	0.0525023	147	2.10869	1.27982
FHIT	4842	2159486	4842	2159486	466	180189	0.00208829	0.0526879	5308	1.15341	1.27829
ITGA4	167	2164161	167	2164161	27	180628	0.00209427	0.0527393	194	1.9371	1.27787
MIDN	101	2164227	101	2164227	19	180636	0.00210654	0.0529485	120	2.25388	1.27615
GRK7	49	2164279	49	2164279	12	180643	0.00215023	0.0537436	61	2.93412	1.26967
SLC10A4	49	2164279	49	2164279	12	180643	0.00215023	0.0537436	61	2.93412	1.26967
SEC16A	49	2164279	49	2164279	12	180643	0.00215023	0.0537436	61	2.93412	1.26967
ISOC2	176	2164152	176	2164152	28	180627	0.00215805	0.0538386	204	1.90612	1.26891
NBPF20	620	2163708	620	2163708	75	180580	0.00220742	0.0549676	695	1.44943	1.25989
DDB2	358	2163970	358	2163970	48	180607	0.00221431	0.0550367	406	1.60648	1.25935
DLX1	71	2164257	71	2164257	15	180640	0.00228301	0.056534	86	2.53121	1.24769
SOCS2	71	2164257	71	2164257	15	180640	0.00228301	0.056534	86	2.53121	1.24769
RAB30	312	2164016	312	2164016	43	180612	0.00230596	0.0569969	355	1.65131	1.24415
HEXIM1	110	2164218	110	2164218	20	180635	0.00232139	0.0570628	130	2.17839	1.24365
C16orf72	110	2164218	110	2164218	20	180635	0.00232139	0.0570628	130	2.17839	1.24365
TNFRSF10B	102	2164226	102	2164226	19	180636	0.00232143	0.0570628	121	2.23178	1.24365
DOCK8	248	2164080	248	2164080	36	180619	0.00233449	0.0572785	284	1.73924	1.24201
METRN	13	2164315	13	2164315	6	180649	0.00235357	0.0575355	19	5.52959	1.24006
C14orf39	13	2164315	13	2164315	6	180649	0.00235357	0.0575355	19	5.52959	1.24006
SLC4A11	43	2164285	43	2164285	11	180644	0.0024284	0.0590411	54	3.06489	1.22885
TSSC4	24	2164304	24	2164304	8	180647	0.00242684	0.0590411	32	3.99362	1.22885
ZNF614	43	2164285	43	2164285	11	180644	0.0024284	0.0590411	54	3.06489	1.22885
MAD2L1BP	204	2164124	204	2164124	31	180624	0.00244286	0.0592849	235	1.8207	1.22706
METTL15	267	2164061	267	2164061	38	180617	0.00244781	0.0592972	305	1.70523	1.22697
RCAN3	633	2163695	633	2163695	76	180579	0.00246731	0.0596615	709	1.4386	1.22431
STK17A	50	2164278	50	2164278	12	180643	0.00248206	0.0599098	62	2.87543	1.2225
CRLF1	95	2164233	95	2164233	18	180637	0.00253883	0.060951	113	2.27011	1.21502
NONO	111	2164217	111	2164217	20	180635	0.00254465	0.060951	131	2.15877	1.21502
ARMC8	95	2164233	95	2164233	18	180637	0.00253883	0.060951	113	2.27011	1.21502
WHSC1	342	2163986	342	2163986	46	180609	0.00254798	0.060951	388	1.61156	1.21502
ITM2A	187	2164141	187	2164141	29	180626	0.00254032	0.060951	216	1.85807	1.21502
ACTB	103	2164225	103	2164225	19	180636	0.00255443	0.0609963	122	2.21011	1.2147
BMF	867	2163461	867	2163461	99	180556	0.00259083	0.061755	966	1.36821	1.20933
EYS	1420	2162908	1420	2162908	152	180503	0.00264489	0.0629315	1572	1.28265	1.20113
IFIT3	37	2164291	37	2164291	10	180645	0.00269136	0.0638102	47	3.23808	1.19511
ICAM5	80	2164248	80	2164248	16	180639	0.00268771	0.0638102	96	2.39621	1.19511
RSU1	315	2164013	315	2164013	43	180612	0.00269744	0.0638259	358	1.63558	1.195
SCUBE3	65	2164263	65	2164263	14	180641	0.00270158	0.0638259	79	2.58053	1.195
IMPDH1	120	2164208	120	2164208	21	180634	0.00274359	0.0647041	141	2.09671	1.18907
ADAM12	1138	2163190	1138	2163190	125	180530	0.00275729	0.0647987	1263	1.31617	1.18843
AEBP2	372	2163956	372	2163956	49	180606	0.0027558	0.0647987	421	1.57823	1.18843
PCK2	88	2164240	88	2164240	17	180638	0.00276405	0.0648437	105	2.31453	1.18813
PRRG1	215	2164113	215	2164113	32	180623	0.00279998	0.0655558	247	1.78328	1.18339
NDUFAF3	58	2164270	58	2164270	13	180642	0.00280421	0.0655558	71	2.68539	1.18339
OTUD6B	19	2164309	19	2164309	7	180648	0.00285611	0.0657347	26	4.41398	1.18221
ABRACL	19	2164309	19	2164309	7	180648	0.00285611	0.0657347	26	4.41398	1.18221
MVB12A	469	2163859	469	2163859	59	180596	0.00284265	0.0657347	528	1.5073	1.18221
SH2D5	19	2164309	19	2164309	7	180648	0.00285611	0.0657347	26	4.41398	1.18221
ACO1	154	2164174	154	2164174	25	180630	0.00284722	0.0657347	179	1.94501	1.18221
ISLR2	44	2164284	44	2164284	11	180644	0.00282724	0.0657347	55	2.99523	1.18221
TBC1D32	154	2164174	154	2164174	25	180630	0.00284722	0.0657347	179	1.94501	1.18221
BTN3A3	44	2164284	44	2164284	11	180644	0.00282724	0.0657347	55	2.99523	1.18221
PTH1R	51	2164277	51	2164277	12	180643	0.00285438	0.0657347	63	2.81905	1.18221
CTDSP1	180	2164148	180	2164148	28	180627	0.00286412	0.0658058	208	1.86376	1.18174
HMGN5	198	2164130	198	2164130	30	180625	0.00294525	0.0675538	228	1.81535	1.17035
TMEM147	25	2164303	25	2164303	8	180647	0.00298962	0.0683342	33	3.83387	1.16536
MAP1LC3C	9	2164319	9	2164319	5	180650	0.00300483	0.0683342	14	6.65596	1.16536
FMNL1	25	2164303	25	2164303	8	180647	0.00298962	0.0683342	33	3.83387	1.16536
STUB1	9	2164319	9	2164319	5	180650	0.00300483	0.0683342	14	6.65596	1.16536
CXorf21	9	2164319	9	2164319	5	180650	0.00300483	0.0683342	14	6.65596	1.16536
RIT2	181	2164147	181	2164147	28	180627	0.00306853	0.0696646	209	1.85346	1.15699
PAIP1	97	2164231	97	2164231	18	180637	0.00308641	0.0698332	115	2.2233	1.15594
TMEM187	327	2164001	327	2164001	44	180611	0.00308274	0.0698332	371	1.6122	1.15594
FSTL5	442	2163886	442	2163886	56	180599	0.00311382	0.0703344	498	1.51805	1.15283
HIPK3	217	2164111	217	2164111	32	180623	0.00317324	0.0704861	249	1.76684	1.1519
NUDT10	14	2164314	14	2164314	6	180649	0.00314482	0.0704861	20	5.13462	1.1519
ADGRG7	164	2164164	164	2164164	26	180629	0.00315789	0.0704861	190	1.89947	1.1519
B3GLCT	217	2164111	217	2164111	32	180623	0.00317324	0.0704861	249	1.76684	1.1519
FAS	38	2164290	38	2164290	10	180645	0.00316825	0.0704861	48	3.15287	1.1519
TLX1	38	2164290	38	2164290	10	180645	0.00316825	0.0704861	48	3.15287	1.1519
SLC16A9	199	2164129	199	2164129	30	180625	0.00314407	0.0704861	229	1.80623	1.1519
VWA3B	491	2163837	491	2163837	61	180594	0.00314399	0.0704861	552	1.48857	1.1519
ANXA5	38	2164290	38	2164290	10	180645	0.00316825	0.0704861	48	3.15287	1.1519
SLC6A12	14	2164314	14	2164314	6	180649	0.00314482	0.0704861	20	5.13462	1.1519
CSDE1	74	2164254	74	2164254	15	180640	0.00321659	0.0713304	89	2.42859	1.14673
AIRE	5	2164323	5	2164323	4	180651	0.0032349	0.071474	9	9.58455	1.14585
BTG2	122	2164206	122	2164206	21	180634	0.00325514	0.071474	143	2.06233	1.14585
NMNAT2	813	2163515	813	2163515	93	180562	0.00324644	0.071474	906	1.37065	1.14585
SETD9	122	2164206	122	2164206	21	180634	0.00325514	0.071474	143	2.06233	1.14585
PARVB	482	2163846	482	2163846	60	180595	0.00324674	0.071474	542	1.49151	1.14585
FIGNL1	5	2164323	5	2164323	4	180651	0.0032349	0.071474	9	9.58455	1.14585
IRF5	45	2164283	45	2164283	11	180644	0.00327715	0.0716046	56	2.92867	1.14506
UROC1	45	2164283	45	2164283	11	180644	0.00327715	0.0716046	56	2.92867	1.14506
LDB2	1717	2162611	1717	2162611	179	180476	0.00326897	0.0716046	1896	1.24923	1.14506
CPA2	376	2163952	376	2163952	49	180606	0.00332115	0.072413	425	1.56143	1.14018
GPX1	82	2164246	82	2164246	16	180639	0.00332498	0.072413	98	2.33777	1.14018
RNLS	368	2163960	368	2163960	48	180607	0.00356959	0.0776138	416	1.56282	1.11006
TRPT1	20	2164308	20	2164308	7	180648	0.00360217	0.0778996	27	4.19328	1.10846
CAPRIN2	60	2164268	60	2164268	13	180642	0.00360603	0.0778996	73	2.59588	1.10846
NDST4	60	2164268	60	2164268	13	180642	0.00360603	0.0778996	73	2.59588	1.10846
HEY1	20	2164308	20	2164308	7	180648	0.00360217	0.0778996	27	4.19328	1.10846
ADM2	26	2164302	26	2164302	8	180647	0.00364888	0.078698	34	3.68641	1.10404
ADAMTS9	107	2164221	107	2164221	19	180636	0.00369149	0.0792337	126	2.12749	1.10109
TROVE2	83	2164245	83	2164245	16	180639	0.00368745	0.0792337	99	2.3096	1.10109
SLC6A3	83	2164245	83	2164245	16	180639	0.00368745	0.0792337	99	2.3096	1.10109
GLTPD2	39	2164289	39	2164289	10	180645	0.00370997	0.0793756	49	3.07202	1.10031
NAT8L	39	2164289	39	2164289	10	180645	0.00370997	0.0793756	49	3.07202	1.10031
FBXL4	247	2164081	247	2164081	35	180620	0.00374219	0.0798096	282	1.69777	1.09795
ZNF148	247	2164081	247	2164081	35	180620	0.00374219	0.0798096	282	1.69777	1.09795
CYR61	46	2164282	46	2164282	11	180644	0.00378267	0.0805443	57	2.865	1.09397
MAGIX	275	2164053	275	2164053	38	180617	0.00380927	0.0809819	313	1.65562	1.09161
TRIM6	68	2164260	68	2164260	14	180641	0.00384386	0.0814581	82	2.46668	1.08907
GATAD1	68	2164260	68	2164260	14	180641	0.00384386	0.0814581	82	2.46668	1.08907
GRAMD1C	418	2163910	418	2163910	53	180602	0.0038728	0.0819416	471	1.5192	1.0865
RPS27L	116	2164212	116	2164212	20	180635	0.0039495	0.0834324	136	2.06571	1.07867
CISD1	76	2164252	76	2164252	15	180640	0.00399782	0.0841872	91	2.36468	1.07475
SIM2	76	2164252	76	2164252	15	180640	0.00399782	0.0841872	91	2.36468	1.07475
SLC51B	133	2164195	133	2164195	22	180633	0.00402911	0.0847127	155	1.98185	1.07205
B3GNTL1	194	2164134	194	2164134	29	180626	0.00404318	0.084875	223	1.79102	1.07122
HOXC4	2	2164326	2	2164326	3	180652	0.00406012	0.084964	5	17.971	1.07077
CMBL	212	2164116	212	2164116	31	180624	0.0040585	0.084964	243	1.75199	1.07077
CLIC2	92	2164236	92	2164236	17	180638	0.00410841	0.0857839	109	2.21389	1.06659
MSANTD4	33	2164295	33	2164295	9	180646	0.00411345	0.0857839	42	3.26751	1.06659
SERP1	15	2164313	15	2164313	6	180649	0.00411855	0.0857839	21	4.79231	1.06659
NTN4	168	2164160	168	2164160	26	180629	0.00418676	0.0869338	194	1.85424	1.06081
FLNA	168	2164160	168	2164160	26	180629	0.00418676	0.0869338	194	1.85424	1.06081
REEP2	54	2164274	54	2164274	12	180643	0.00425023	0.0881148	66	2.66243	1.05495
SDC2	884	2163444	884	2163444	99	180556	0.00428234	0.0886431	983	1.34189	1.05236
HK2	69	2164259	69	2164259	14	180641	0.00430198	0.0889119	83	2.43093	1.05104
TUBA1A	40	2164288	40	2164288	10	180645	0.00432246	0.0891974	50	2.99522	1.04965
CHST7	315	2164013	315	2164013	42	180613	0.00433202	0.089257	357	1.59753	1.04936
ZFYVE21	47	2164281	47	2164281	11	180644	0.00434852	0.0894591	58	2.80404	1.04838
RPS6KA6	134	2164194	134	2164194	22	180633	0.00435609	0.0894771	156	1.96706	1.04829
PTAR1	109	2164219	109	2164219	19	180636	0.00440109	0.0902629	128	2.08845	1.04449
MGST1	160	2164168	160	2164168	25	180630	0.00440829	0.090272	185	1.87207	1.04445
ZDHHC15	27	2164301	27	2164301	8	180647	0.0044151	0.0902733	35	3.54988	1.04444
CHRNA5	250	2164078	250	2164078	35	180620	0.00442806	0.0904	285	1.67739	1.04383
SOX18	21	2164307	21	2164307	7	180648	0.00448751	0.0904321	28	3.9936	1.04368
BICD1	1550	2162778	1550	2162778	162	180493	0.00449049	0.0904321	1712	1.25238	1.04368
TRIM22	241	2164087	241	2164087	34	180621	0.00447944	0.0904321	275	1.69032	1.04368
NHS	441	2163887	441	2163887	55	180600	0.0044866	0.0904321	496	1.49431	1.04368
DPEP2	77	2164251	77	2164251	15	180640	0.00444282	0.0904321	92	2.33396	1.04368
ZNF462	630	2163698	630	2163698	74	180581	0.00448627	0.0904321	704	1.40739	1.04368
IQUB	21	2164307	21	2164307	7	180648	0.00448751	0.0904321	28	3.9936	1.04368
GIF	21	2164307	21	2164307	7	180648	0.00448751	0.0904321	28	3.9936	1.04368
PLXNA3	21	2164307	21	2164307	7	180648	0.00448751	0.0904321	28	3.9936	1.04368
BRWD3	126	2164202	126	2164202	21	180634	0.00451924	0.0904661	147	1.99686	1.04351
SLC19A1	93	2164235	93	2164235	17	180638	0.0045174	0.0904661	110	2.19009	1.04351
DDN	85	2164243	85	2164243	16	180639	0.00450988	0.0904661	101	2.25525	1.04351
BAHD1	93	2164235	93	2164235	17	180638	0.0045174	0.0904661	110	2.19009	1.04351
UGDH	178	2164150	178	2164150	27	180628	0.00453796	0.0907049	205	1.81738	1.04237
SNCAIP	335	2163993	335	2163993	44	180611	0.00454844	0.0907787	379	1.57369	1.04202
EPHA2	62	2164266	62	2164266	13	180642	0.00458415	0.0912192	75	2.51214	1.03991
RS1	214	2164114	214	2164114	31	180624	0.00458058	0.0912192	245	1.73561	1.03991
LZTS2	242	2164086	242	2164086	34	180621	0.00473818	0.0939473	276	1.68333	1.02712
DENND5A	662	2163666	662	2163666	77	180578	0.00474233	0.0939473	739	1.39366	1.02712
MED15	242	2164086	242	2164086	34	180621	0.00473818	0.0939473	276	1.68333	1.02712
BOC	110	2164218	110	2164218	19	180636	0.00479599	0.0948698	129	2.06946	1.02287
OCEL1	70	2164258	70	2164258	14	180641	0.00480333	0.0948746	84	2.3962	1.02285
GDF3	55	2164273	55	2164273	12	180643	0.00482118	0.0949467	67	2.61402	1.02252
KLHL23	55	2164273	55	2164273	12	180643	0.00482118	0.0949467	67	2.61402	1.02252
TGFBRAP1	127	2164201	127	2164201	21	180634	0.00489197	0.0961393	148	1.98113	1.0171
LNP1	102	2164226	102	2164226	18	180637	0.00489611	0.0961393	120	2.11431	1.0171
TMED2	78	2164250	78	2164250	15	180640	0.00492726	0.0966091	93	2.30404	1.01498
UACA	1151	2163177	1151	2163177	124	180531	0.00500946	0.0979803	1275	1.29088	1.00886
ASIC1	41	2164287	41	2164287	10	180645	0.00501185	0.0979803	51	2.92217	1.00886
CDKN1C	6	2164322	6	2164322	4	180651	0.00506389	0.0983129	10	7.98712	1.00739
FGF20	6	2164322	6	2164322	4	180651	0.00506389	0.0983129	10	7.98712	1.00739
PKP3	6	2164322	6	2164322	4	180651	0.00506389	0.0983129	10	7.98712	1.00739
PROC	6	2164322	6	2164322	4	180651	0.00506389	0.0983129	10	7.98712	1.00739
DDRGK1	119	2164209	119	2164209	20	180635	0.00506563	0.0983129	139	2.01363	1.00739
FUT8	797	2163531	797	2163531	90	180565	0.00507361	0.0983251	887	1.35305	1.00734
EPHA6	1364	2162964	1364	2162964	144	180511	0.0051378	0.099425	1508	1.26501	1.0025
ACYP2	425	2163903	425	2163903	53	180602	0.00519433	0.100374	478	1.49418	0.99838
RUNX3	111	2164217	111	2164217	19	180636	0.00521957	0.100664	130	2.05082	0.997126
USP47	145	2164183	145	2164183	23	180632	0.00522441	0.100664	168	1.90046	0.997126
MED13L	1312	2163016	1312	2163016	139	180516	0.00527839	0.101558	1451	1.26948	0.993287
LIMD2	28	2164300	28	2164300	8	180647	0.0052991	0.101664	36	3.42309	0.992834
PPDPF	16	2164312	16	2164312	6	180649	0.00529811	0.101664	22	4.49278	0.992834
FMN2	348	2163980	348	2163980	45	180610	0.00533265	0.102161	393	1.54933	0.990716
RPS25	103	2164225	103	2164225	18	180637	0.00534606	0.102271	121	2.09378	0.990247
CDH7	95	2164233	95	2164233	17	180638	0.00543551	0.103834	112	2.14398	0.983662
PTPN18	87	2164241	87	2164241	16	180639	0.00547614	0.104461	103	2.20341	0.981047
EPC1	810	2163518	810	2163518	91	180564	0.00549159	0.104606	901	1.34613	0.980442
KIAA0513	456	2163872	456	2163872	56	180599	0.0055218	0.105032	512	1.47143	0.978678
LECT1	657	2163671	657	2163671	76	180579	0.00561119	0.106581	733	1.38603	0.972322
SFXN3	35	2164293	35	2164293	9	180646	0.00569022	0.107929	44	3.08079	0.966864
MAP4	936	2163392	936	2163392	103	180552	0.00572642	0.108461	1039	1.31854	0.964725
HLA-A	11	2164317	11	2164317	5	180650	0.00575679	0.108882	16	5.44578	0.963043
STRAP	42	2164286	42	2164286	10	180645	0.00578449	0.109252	52	2.85259	0.961572
SH3BGRL	255	2164073	255	2164073	35	180620	0.00580703	0.109523	290	1.6445	0.960496
ZAK	331	2163997	331	2163997	43	180612	0.00589678	0.110841	374	1.5565	0.955298
C2orf81	0	2164328	1	2164327	2	180653	0.00593497	0.110841	3	23.9612	0.955298
SOWAHB	0	2164328	1	2164327	2	180653	0.00593497	0.110841	3	23.9612	0.955298
SMIM1	0	2164328	1	2164327	2	180653	0.00593497	0.110841	3	23.9612	0.955298
UGT2A3	0	2164328	1	2164327	2	180653	0.00593497	0.110841	3	23.9612	0.955298
FAM127B	0	2164328	1	2164327	2	180653	0.00593497	0.110841	3	23.9612	0.955298
SIT1	0	2164328	1	2164327	2	180653	0.00593497	0.110841	3	23.9612	0.955298
SLC9B2	96	2164232	96	2164232	17	180638	0.00594846	0.110938	113	2.12164	0.954918
COG7	147	2164181	147	2164181	23	180632	0.00603118	0.112324	170	1.8746	0.949526
APPL2	284	2164044	284	2164044	38	180617	0.00606554	0.112807	322	1.60314	0.947663
HEXIM2	303	2164025	303	2164025	40	180615	0.00607913	0.112903	343	1.58171	0.947295
PRSS12	619	2163709	619	2163709	72	180583	0.00611287	0.113372	691	1.39368	0.945494
CHRNB3	174	2164154	174	2164154	26	180629	0.00624687	0.115697	200	1.7903	0.936678
WBSCR27	29	2164299	29	2164299	8	180647	0.00631194	0.11674	37	3.30505	0.932779
TSKU	139	2164189	139	2164189	22	180633	0.00633933	0.117085	161	1.8963	0.931499
PDE11A	888	2163440	888	2163440	98	180557	0.00639938	0.118031	986	1.32234	0.928004
MBP	65	2164263	65	2164263	13	180642	0.00644001	0.118617	78	2.39619	0.925854
FAM207A	50	2164278	50	2164278	11	180644	0.00645765	0.118778	61	2.6358	0.925264
LRRIQ4	220	2164108	220	2164108	31	180624	0.00649739	0.119345	251	1.68827	0.923196
PRR7	157	2164171	157	2164171	24	180631	0.00656638	0.120447	181	1.83152	0.919205
MZT2A	43	2164285	43	2164285	10	180645	0.00664686	0.121155	53	2.78625	0.916659
ATP6AP1	43	2164285	43	2164285	10	180645	0.00664686	0.121155	53	2.78625	0.916659
ADGRB3	267	2164061	267	2164061	36	180619	0.00665934	0.121155	303	1.61546	0.916659
TFR2	193	2164135	193	2164135	28	180627	0.00665175	0.121155	221	1.73821	0.916659
KRTCAP2	43	2164285	43	2164285	10	180645	0.00664686	0.121155	53	2.78625	0.916659
ANO8	36	2164292	36	2164292	9	180646	0.00663539	0.121155	45	2.99521	0.916659
PUSL1	17	2164311	17	2164311	6	180649	0.00670701	0.121198	23	4.2285	0.916506
MBNL1	392	2163936	392	2163936	49	180606	0.00669081	0.121198	441	1.49769	0.916506
GFI1	17	2164311	17	2164311	6	180649	0.00670701	0.121198	23	4.2285	0.916506
PGP	17	2164311	17	2164311	6	180649	0.00670701	0.121198	23	4.2285	0.916506
AQP3	17	2164311	17	2164311	6	180649	0.00670701	0.121198	23	4.2285	0.916506
PIM1	23	2164305	23	2164305	7	180648	0.00673776	0.121425	30	3.64633	0.915692
SLC6A15	23	2164305	23	2164305	7	180648	0.00673776	0.121425	30	3.64633	0.915692
SERPINB6	140	2164188	140	2164188	22	180633	0.00681361	0.122627	162	1.88275	0.911415
PTGFRN	797	2163531	797	2163531	89	180566	0.00685261	0.123163	886	1.33801	0.90952
SPHK2	344	2163984	344	2163984	44	180611	0.00686934	0.123298	388	1.53251	0.909045
TUB	58	2164270	58	2164270	12	180643	0.00690812	0.123662	70	2.47881	0.907765
SSH3	58	2164270	58	2164270	12	180643	0.00690812	0.123662	70	2.47881	0.907765
ICMT	123	2164205	123	2164205	20	180635	0.00694546	0.124164	143	1.94815	0.906004
KMT2E	472	2163856	472	2163856	57	180598	0.0069767	0.124556	529	1.44693	0.904636
NDUFC1	306	2164022	306	2164022	40	180615	0.00701271	0.125032	346	1.5662	0.902979
CHODL	98	2164230	98	2164230	17	180638	0.00709214	0.12628	115	2.07834	0.898666
GGT1	132	2164196	132	2164196	21	180634	0.0071564	0.127056	153	1.90609	0.896004
MTFR1	231	2164097	231	2164097	32	180623	0.00716426	0.127056	263	1.65975	0.896004
YPEL3	132	2164196	132	2164196	21	180634	0.0071564	0.127056	153	1.90609	0.896004
PFKP	66	2164262	66	2164262	13	180642	0.00717637	0.127102	79	2.35988	0.895846
SYT2	90	2164238	90	2164238	16	180639	0.00723375	0.127949	106	2.12996	0.892962
ZNF432	82	2164246	82	2164246	15	180640	0.00731005	0.128708	97	2.19164	0.890395
TLN1	51	2164277	51	2164277	11	180644	0.00731513	0.128708	62	2.58411	0.890395
ITPRIPL2	51	2164277	51	2164277	11	180644	0.00731513	0.128708	62	2.58411	0.890395
GPX7	82	2164246	82	2164246	15	180640	0.00731005	0.128708	97	2.19164	0.890395
DSCAML1	213	2164115	213	2164115	30	180625	0.00736071	0.12917	243	1.6875	0.888839
P4HA1	213	2164115	213	2164115	30	180625	0.00736071	0.12917	243	1.6875	0.888839
LTC4S	7	2164321	7	2164321	4	180651	0.00747544	0.129989	11	6.8461	0.886093
SMPD2	7	2164321	7	2164321	4	180651	0.00747544	0.129989	11	6.8461	0.886093
FAM136A	30	2164298	30	2164298	8	180647	0.00746488	0.129989	38	3.19488	0.886093
FCGR2B	7	2164321	7	2164321	4	180651	0.00747544	0.129989	11	6.8461	0.886093
INPP5A	241	2164087	241	2164087	33	180622	0.00743518	0.129989	274	1.64059	0.886093
MICA	241	2164087	241	2164087	33	180622	0.00743518	0.129989	274	1.64059	0.886093
ZNF281	7	2164321	7	2164321	4	180651	0.00747544	0.129989	11	6.8461	0.886093
HMGB1	474	2163854	474	2163854	57	180598	0.00751687	0.13054	531	1.44083	0.884257
PTCH1	759	2163569	759	2163569	85	180570	0.00755298	0.130997	844	1.34184	0.88274
PROCR	44	2164284	44	2164284	10	180645	0.00760559	0.131568	54	2.72292	0.88085
ARL4C	44	2164284	44	2164284	10	180645	0.00760559	0.131568	54	2.72292	0.88085
PTH2	3	2164325	3	2164325	3	180652	0.00765493	0.13157	6	11.9806	0.880842
FAM131B	3	2164325	3	2164325	3	180652	0.00765493	0.13157	6	11.9806	0.880842
DUSP1	12	2164316	12	2164316	5	180650	0.00764396	0.13157	17	4.99196	0.880842
ZNF32	3	2164325	3	2164325	3	180652	0.00765493	0.13157	6	11.9806	0.880842
PDGFA	3	2164325	3	2164325	3	180652	0.00765493	0.13157	6	11.9806	0.880842
MATK	99	2164229	99	2164229	17	180638	0.00772701	0.132639	116	2.05735	0.87733
SULT2B1	445	2163883	445	2163883	54	180601	0.00776125	0.133056	499	1.45394	0.875967
WDR74	116	2164212	116	2164212	19	180636	0.00782221	0.133758	135	1.96242	0.873681
PREX2	116	2164212	116	2164212	19	180636	0.00782221	0.133758	135	1.96242	0.873681
LSM12	318	2164010	318	2164010	41	180614	0.00783877	0.13387	359	1.54477	0.873317
PRR34	91	2164237	91	2164237	16	180639	0.00791109	0.134933	107	2.10655	0.869883
RBMS3	1075	2163253	1075	2163253	115	180540	0.00795445	0.135499	1190	1.28181	0.868063
CHD3	426	2163902	426	2163902	52	180603	0.00801206	0.13627	478	1.46254	0.865601
TUBB6	83	2164245	83	2164245	15	180640	0.00803024	0.13627	98	2.16524	0.865601
MYOCD	83	2164245	83	2164245	15	180640	0.00803024	0.13627	98	2.16524	0.865601
KAT2A	75	2164253	75	2164253	14	180641	0.00806188	0.136633	89	2.23645	0.864444
CD48	24	2164304	24	2164304	7	180648	0.00813405	0.137204	31	3.49439	0.862635
UBXN6	24	2164304	24	2164304	7	180648	0.00813405	0.137204	31	3.49439	0.862635
TGFB3	24	2164304	24	2164304	7	180648	0.00813405	0.137204	31	3.49439	0.862635
FBXL5	271	2164057	271	2164057	36	180619	0.00813658	0.137204	307	1.59162	0.862635
CD180	52	2164276	52	2164276	11	180644	0.00825875	0.138739	63	2.53442	0.857803
NRP1	2553	2161775	2553	2161775	251	180404	0.00825419	0.138739	2804	1.17811	0.857803
MESP1	52	2164276	52	2164276	11	180644	0.00825875	0.138739	63	2.53442	0.857803
DNMBP	1035	2163293	1035	2163293	111	180544	0.00840804	0.141069	1146	1.28503	0.850567
HACD3	310	2164018	310	2164018	40	180615	0.00844166	0.141456	350	1.54599	0.849379
ATXN7	359	2163969	359	2163969	45	180610	0.00863257	0.144474	404	1.50185	0.84021
CYP26B1	45	2164283	45	2164283	10	180645	0.00866745	0.144876	55	2.66241	0.839002
LHX1	126	2164202	126	2164202	20	180635	0.00869934	0.145228	146	1.90176	0.83795
ELFN2	31	2164297	31	2164297	8	180647	0.00876928	0.145849	39	3.09182	0.836096
TYMP	31	2164297	31	2164297	8	180647	0.00876928	0.145849	39	3.09182	0.836096
CBR1	31	2164297	31	2164297	8	180647	0.00876928	0.145849	39	3.09182	0.836096
C1orf56	84	2164244	84	2164244	15	180640	0.00880574	0.146274	99	2.13946	0.834834
MICU1	723	2163605	723	2163605	81	180574	0.0088234	0.146385	804	1.34236	0.834503
CTCFL	68	2164260	68	2164260	13	180642	0.00884787	0.146428	81	2.29047	0.834376
PSIP1	68	2164260	68	2164260	13	180642	0.00884787	0.146428	81	2.29047	0.834376
SIX5	76	2164252	76	2164252	14	180641	0.00888568	0.146691	90	2.20702	0.833598
XK	76	2164252	76	2164252	14	180641	0.00888568	0.146691	90	2.20702	0.833598
APOC1	144	2164184	144	2164184	22	180633	0.0090099	0.148543	166	1.83045	0.828148
ZCCHC2	189	2164139	189	2164139	27	180628	0.00902011	0.148543	216	1.7116	0.828148
XPO6	787	2163541	787	2163541	87	180568	0.00927707	0.152587	874	1.32455	0.816483
CLCF1	53	2164275	53	2164275	11	180644	0.009294	0.152677	64	2.4866	0.816225
KIAA0232	199	2164129	199	2164129	28	180627	0.00945932	0.155202	227	1.6858	0.809101
ZNF532	342	2163986	342	2163986	43	180612	0.00960566	0.157355	385	1.50643	0.803119
FEM1B	284	2164044	284	2164044	37	180618	0.00961405	0.157355	321	1.56095	0.803119
ERF	246	2164082	246	2164082	33	180622	0.00963578	0.157518	279	1.60724	0.80267
SGCD	1094	2163234	1094	2163234	116	180539	0.00970077	0.158387	1210	1.2705	0.800281
PGRMC1	77	2164251	77	2164251	14	180641	0.00977438	0.159394	91	2.17835	0.797528
TRMU	69	2164259	69	2164259	13	180642	0.00979065	0.159465	82	2.25728	0.797335
VDAC1	119	2164209	119	2164209	19	180636	0.00983096	0.159927	138	1.91294	0.796079
AP1G1	209	2164119	209	2164119	29	180626	0.00986657	0.160311	238	1.66247	0.795037
DNAJB9	13	2164315	13	2164315	5	180650	0.00992168	0.161011	18	4.60796	0.793146
C9orf85	392	2163936	392	2163936	48	180607	0.00996445	0.161509	440	1.46712	0.791804
PHC2	128	2164200	128	2164200	20	180635	0.0100554	0.162392	148	1.87204	0.789436
PRR14	128	2164200	128	2164200	20	180635	0.0100554	0.162392	148	1.87204	0.789436
JAG2	128	2164200	128	2164200	20	180635	0.0100554	0.162392	148	1.87204	0.789436
IGFBP4	32	2164296	32	2164296	8	180647	0.0102366	0.164326	40	2.9952	0.784295
HOXB13	32	2164296	32	2164296	8	180647	0.0102366	0.164326	40	2.9952	0.784295
RANBP6	39	2164289	39	2164289	9	180646	0.0102002	0.164326	48	2.76481	0.784295
FAM57A	182	2164146	182	2164146	26	180629	0.0102342	0.164326	208	1.7116	0.784295
CHPT1	137	2164191	137	2164191	21	180634	0.0102105	0.164326	158	1.83652	0.784295
FDFT1	373	2163955	373	2163955	46	180609	0.0102612	0.164524	419	1.4776	0.78377
LOX	19	2164309	19	2164309	6	180649	0.0103057	0.164664	25	3.78339	0.783402
GSPT1	173	2164155	173	2164155	25	180630	0.0103069	0.164664	198	1.73138	0.783402
THPO	19	2164309	19	2164309	6	180649	0.0103057	0.164664	25	3.78339	0.783402
STK26	164	2164164	164	2164164	24	180631	0.0103469	0.164856	188	1.75334	0.782896
IER2	276	2164052	276	2164052	36	180619	0.0103559	0.164856	312	1.56278	0.782896
PAWR	503	2163825	503	2163825	59	180596	0.0103418	0.164856	562	1.40539	0.782896
PLEKHG3	54	2164274	54	2164274	11	180644	0.0104264	0.165782	65	2.44055	0.780463
ARSG	443	2163885	443	2163885	53	180602	0.0104603	0.166122	496	1.43345	0.779573
SYNCRIP	86	2164242	86	2164242	15	180640	0.0105341	0.166532	101	2.0897	0.778503
HNRNPAB	8	2164320	8	2164320	4	180651	0.0105359	0.166532	12	5.99033	0.778503
HSPB7	8	2164320	8	2164320	4	180651	0.0105359	0.166532	12	5.99033	0.778503
LMOD3	8	2164320	8	2164320	4	180651	0.0105359	0.166532	12	5.99033	0.778503
GALNT5	229	2164099	229	2164099	31	180624	0.0105888	0.166974	260	1.62191	0.777352
TMEFF2	229	2164099	229	2164099	31	180624	0.0105888	0.166974	260	1.62191	0.777352
ACBD5	267	2164061	267	2164061	35	180620	0.0106372	0.16754	302	1.57058	0.775883
TMEM168	78	2164250	78	2164250	14	180641	0.0107313	0.168315	92	2.15043	0.773876
DHX29	62	2164266	62	2164266	12	180643	0.0107268	0.168315	74	2.31888	0.773876
NFATC4	78	2164250	78	2164250	14	180641	0.0107313	0.168315	92	2.15043	0.773876
AP3M1	103	2164225	103	2164225	17	180638	0.0107368	0.168315	120	1.97745	0.773876
PLEKHG1	2471	2161857	2471	2161857	242	180413	0.0107646	0.168553	2713	1.17355	0.773263
GNAO1	464	2163864	464	2163864	55	180600	0.0108261	0.169318	519	1.42022	0.771298
MID1IP1	287	2164041	287	2164041	37	180618	0.0110507	0.172629	324	1.54463	0.762887
NINJ2	566	2163762	566	2163762	65	180590	0.0110728	0.172771	631	1.37598	0.762529
TMC6	47	2164281	47	2164281	10	180645	0.0111279	0.172825	57	2.54912	0.762394
EPOR	112	2164216	112	2164216	18	180637	0.0111101	0.172825	130	1.92552	0.762394
CYP51A1	47	2164281	47	2164281	10	180645	0.0111279	0.172825	57	2.54912	0.762394
FHL2	112	2164216	112	2164216	18	180637	0.0111101	0.172825	130	1.92552	0.762394
NOL3	202	2164126	202	2164126	28	180627	0.0111896	0.173582	230	1.66076	0.760494
EGLN3	425	2163903	425	2163903	51	180604	0.0112593	0.174395	476	1.43778	0.758467
RAF1	336	2163992	336	2163992	42	180613	0.0112681	0.174395	378	1.49767	0.758467
VRK2	711	2163617	711	2163617	79	180576	0.0113406	0.175314	790	1.33131	0.756182
ZC3H6	193	2164135	193	2164135	27	180628	0.0113568	0.175361	220	1.67612	0.756067
FRS2	87	2164241	87	2164241	15	180640	0.0114927	0.177051	102	2.06568	0.751901
MBLAC1	87	2164241	87	2164241	15	180640	0.0114927	0.177051	102	2.06568	0.751901
ITM2C	376	2163952	376	2163952	46	180609	0.0115674	0.177997	422	1.46581	0.749587
TRIM47	104	2164224	104	2164224	17	180638	0.011618	0.178161	121	1.95843	0.749188
SPARCL1	212	2164116	212	2164116	29	180626	0.011611	0.178161	241	1.63894	0.749188
C6orf132	104	2164224	104	2164224	17	180638	0.011618	0.178161	121	1.95843	0.749188
PDCL	40	2164288	40	2164288	9	180646	0.0116606	0.178404	49	2.69569	0.748596
ATHL1	40	2164288	40	2164288	9	180646	0.0116606	0.178404	49	2.69569	0.748596
PARP3	79	2164249	79	2164249	14	180641	0.0117599	0.179308	93	2.1232	0.7464
NGFRAP1	79	2164249	79	2164249	14	180641	0.0117599	0.179308	93	2.1232	0.7464
RWDD4	79	2164249	79	2164249	14	180641	0.0117599	0.179308	93	2.1232	0.7464
JDP2	63	2164265	63	2164265	12	180643	0.0118969	0.180778	75	2.28208	0.742854
PROSER1	63	2164265	63	2164265	12	180643	0.0118969	0.180778	75	2.28208	0.742854
CNIH1	63	2164265	63	2164265	12	180643	0.0118969	0.180778	75	2.28208	0.742854
MKNK2	113	2164215	113	2164215	18	180637	0.0119761	0.18157	131	1.90848	0.740955
PTMS	113	2164215	113	2164215	18	180637	0.0119761	0.18157	131	1.90848	0.740955
SLC22A20	122	2164206	122	2164206	19	180636	0.0122327	0.18502	141	1.8659	0.732781
CANX	213	2164115	213	2164115	29	180626	0.0122452	0.18502	242	1.63124	0.732781
SCRN1	213	2164115	213	2164115	29	180626	0.0122452	0.18502	242	1.63124	0.732781
TEX40	149	2164179	149	2164179	22	180633	0.0125261	0.187173	171	1.76902	0.727758
CDC42EP4	204	2164124	204	2164124	28	180627	0.0124797	0.187173	232	1.64448	0.727758
MRGPRF	20	2164308	20	2164308	6	180649	0.0125406	0.187173	26	3.59422	0.727758
NAV2	448	2163880	448	2163880	53	180602	0.0125367	0.187173	501	1.41745	0.727758
CHD1	105	2164223	105	2164223	17	180638	0.0125553	0.187173	122	1.93978	0.727758
PDLIM5	725	2163603	725	2163603	80	180575	0.0125472	0.187173	805	1.32212	0.727758
EFNA1	48	2164280	48	2164280	10	180645	0.0125403	0.187173	58	2.49601	0.727758
SNCG	20	2164308	20	2164308	6	180649	0.0125406	0.187173	26	3.59422	0.727758
TMEM221	48	2164280	48	2164280	10	180645	0.0125403	0.187173	58	2.49601	0.727758
ZNF202	20	2164308	20	2164308	6	180649	0.0125406	0.187173	26	3.59422	0.727758
CENPV	319	2164009	319	2164009	40	180615	0.0125556	0.187173	359	1.50236	0.727758
MINA	88	2164240	88	2164240	15	180640	0.0125183	0.187173	103	2.04221	0.727758
TRIM28	4	2164324	4	2164324	3	180652	0.0126317	0.187471	7	8.98547	0.727065
CNTFR	14	2164314	14	2164314	5	180650	0.0126246	0.187471	19	4.27882	0.727065
OVOL1	4	2164324	4	2164324	3	180652	0.0126317	0.187471	7	8.98547	0.727065
GPR137	14	2164314	14	2164314	5	180650	0.0126246	0.187471	19	4.27882	0.727065
BAZ2B	632	2163696	632	2163696	71	180584	0.0126787	0.18796	703	1.34604	0.725935
FAM53B	715	2163613	715	2163613	79	180576	0.0126932	0.187965	794	1.32386	0.725922
GNAT3	726	2163602	726	2163602	80	180575	0.0128995	0.189551	806	1.3203	0.722273
ATF3	80	2164248	80	2164248	14	180641	0.0128635	0.189551	94	2.09666	0.722273
PIK3R1	80	2164248	80	2164248	14	180641	0.0128635	0.189551	94	2.09666	0.722273
ZFP91	114	2164214	114	2164214	18	180637	0.0128947	0.189551	132	1.89174	0.722273
TBC1D16	841	2163487	841	2163487	91	180564	0.01282	0.189551	932	1.29649	0.722273
USP25	271	2164057	271	2164057	35	180620	0.0128411	0.189551	306	1.5474	0.722273
ACY1	114	2164214	114	2164214	18	180637	0.0128947	0.189551	132	1.89174	0.722273
SLC16A3	97	2164231	97	2164231	16	180639	0.0131079	0.192191	113	1.97624	0.716267
LINGO3	72	2164256	72	2164256	13	180642	0.0130941	0.192191	85	2.16322	0.716267
TBX3	64	2164264	64	2164264	12	180643	0.0131624	0.192779	76	2.24642	0.714941
PBX3	1550	2162778	1550	2162778	157	180498	0.013179	0.192811	1707	1.21369	0.714868
SP2	132	2164196	132	2164196	20	180635	0.013274	0.193566	152	1.81531	0.713171
ABHD10	41	2164287	41	2164287	9	180646	0.0132714	0.193566	50	2.62994	0.713171
TLCD1	41	2164287	41	2164287	9	180646	0.0132714	0.193566	50	2.62994	0.713171
RBMS1	224	2164104	224	2164104	30	180625	0.0132958	0.193673	254	1.60462	0.712932
CCDC102B	141	2164187	141	2164187	21	180634	0.0133423	0.194139	162	1.78441	0.711888
PLCL2	272	2164056	272	2164056	35	180620	0.0134464	0.195441	307	1.54171	0.708985
SP4	106	2164222	106	2164222	17	180638	0.0135509	0.196532	123	1.92148	0.706567
PDIA3	106	2164222	106	2164222	17	180638	0.0135509	0.196532	123	1.92148	0.706567
GABRR3	89	2164239	89	2164239	15	180640	0.0136137	0.19659	104	2.01926	0.706438
DOC2A	89	2164239	89	2164239	15	180640	0.0136137	0.19659	104	2.01926	0.706438
FRAT1	89	2164239	89	2164239	15	180640	0.0136137	0.19659	104	2.01926	0.706438
PLXNA1	27	2164301	27	2164301	7	180648	0.0135951	0.19659	34	3.10612	0.706438
MICB	187	2164141	187	2164141	26	180629	0.0136359	0.196698	213	1.66583	0.706201
SAP30	34	2164294	34	2164294	8	180647	0.013705	0.196846	42	2.81901	0.705874
NEUROG2	34	2164294	34	2164294	8	180647	0.013705	0.196846	42	2.81901	0.705874
COG6	34	2164294	34	2164294	8	180647	0.013705	0.196846	42	2.81901	0.705874
MAPK6	321	2164007	321	2164007	40	180615	0.0136631	0.196846	361	1.493	0.705874
GYPC	115	2164213	115	2164213	18	180637	0.0138677	0.198756	133	1.87529	0.70168
NTNG2	115	2164213	115	2164213	18	180637	0.0138677	0.198756	133	1.87529	0.70168
ARHGDIG	81	2164247	81	2164247	14	180641	0.0140456	0.200874	95	2.07078	0.697076
FAM53C	81	2164247	81	2164247	14	180641	0.0140456	0.200874	95	2.07078	0.697076
CHD2	543	2163785	543	2163785	62	180593	0.0141475	0.202116	605	1.36806	0.694399
CAPN15	98	2164230	98	2164230	16	180639	0.0141867	0.202322	114	1.95608	0.693957
MT1E	133	2164195	133	2164195	20	180635	0.0141939	0.202322	153	1.80166	0.693957
SUV420H2	151	2164177	151	2164177	22	180633	0.0142073	0.202322	173	1.74559	0.693957
SVOPL	207	2164121	207	2164121	28	180627	0.0146371	0.208221	235	1.62064	0.681475
BCAT1	815	2163513	815	2163513	88	180567	0.0147874	0.210135	903	1.29374	0.677502
ELOVL6	648	2163680	648	2163680	72	180583	0.0149519	0.212014	720	1.33129	0.673635
ALG3	161	2164167	161	2164167	23	180632	0.0149989	0.212014	184	1.71158	0.673635
VSIG10	161	2164167	161	2164167	23	180632	0.0149989	0.212014	184	1.71158	0.673635
ASPH	161	2164167	161	2164167	23	180632	0.0149989	0.212014	184	1.71158	0.673635
TRIM54	586	2163742	586	2163742	66	180589	0.0149962	0.212014	652	1.34946	0.673635
SHANK3	42	2164286	42	2164286	9	180646	0.0150413	0.212029	51	2.56732	0.673604
PAQR4	42	2164286	42	2164286	9	180646	0.0150413	0.212029	51	2.56732	0.673604
MESP2	21	2164307	21	2164307	6	180649	0.0150944	0.212029	27	3.42307	0.673604
ATAD1	433	2163895	433	2163895	51	180604	0.0150497	0.212029	484	1.41121	0.673604
SLC7A5	294	2164034	294	2164034	37	180618	0.0150951	0.212029	331	1.50785	0.673604
TBR1	21	2164307	21	2164307	6	180649	0.0150944	0.212029	27	3.42307	0.673604
CD200	143	2164185	143	2164185	21	180634	0.015171	0.212871	164	1.75945	0.671884
E2F3	180	2164148	180	2164148	25	180630	0.0154887	0.217102	205	1.66404	0.663337
JMJD8	15	2164313	15	2164313	5	180650	0.0157845	0.218953	20	3.99357	0.65965
SCN1B	15	2164313	15	2164313	5	180650	0.0157845	0.218953	20	3.99357	0.65965
PRRT4	15	2164313	15	2164313	5	180650	0.0157845	0.218953	20	3.99357	0.65965
CCDC28B	74	2164254	74	2164254	13	180642	0.0157319	0.218953	87	2.10475	0.65965
OTX2	50	2164278	50	2164278	10	180645	0.0157637	0.218953	60	2.39617	0.65965
RHOT2	35	2164293	35	2164293	8	180647	0.0157285	0.218953	43	2.73847	0.65965
POPDC3	15	2164313	15	2164313	5	180650	0.0157845	0.218953	20	3.99357	0.65965
LOC389895	15	2164313	15	2164313	5	180650	0.0157845	0.218953	20	3.99357	0.65965
TRAPPC10	171	2164157	171	2164157	24	180631	0.0157198	0.218953	195	1.68156	0.65965
CCDC85B	35	2164293	35	2164293	8	180647	0.0157285	0.218953	43	2.73847	0.65965
TSPAN12	28	2164300	28	2164300	7	180648	0.0158901	0.220189	35	2.99519	0.657205
LRRC27	547	2163781	547	2163781	62	180593	0.0160373	0.221084	609	1.35805	0.655443
TYRO3	91	2164237	91	2164237	15	180640	0.0160263	0.221084	106	1.97488	0.655443
TOPORS	91	2164237	91	2164237	15	180640	0.0160263	0.221084	106	1.97488	0.655443
MYB	66	2164262	66	2164262	12	180643	0.0159986	0.221084	78	2.17834	0.655443
MEN1	66	2164262	66	2164262	12	180643	0.0159986	0.221084	78	2.17834	0.655443
CCR10	153	2164175	153	2164175	22	180633	0.0160626	0.221204	175	1.72277	0.655207
CXXC5	135	2164193	135	2164193	20	180635	0.0161841	0.222648	155	1.77497	0.652381
TRIO	456	2163872	456	2163872	53	180602	0.0165582	0.227561	509	1.39258	0.642903
RHBDD3	219	2164109	219	2164109	29	180626	0.0166624	0.228288	248	1.58655	0.641517
LBH	83	2164245	83	2164245	14	180641	0.0166588	0.228288	97	2.02088	0.641517
SPINT1	83	2164245	83	2164245	14	180641	0.0166588	0.228288	97	2.02088	0.641517
BEGAIN	1	2164327	1	2164327	2	180653	0.0168905	0.228834	3	23.9612	0.640479
SOWAHD	1	2164327	1	2164327	2	180653	0.0168905	0.228834	3	23.9612	0.640479
ATP8B4	600	2163728	600	2163728	67	180588	0.0167245	0.228834	667	1.33794	0.640479
FZD8	1	2164327	1	2164327	2	180653	0.0168905	0.228834	3	23.9612	0.640479
LST1	1	2164327	1	2164327	2	180653	0.0168905	0.228834	3	23.9612	0.640479
GDF6	1	2164327	1	2164327	2	180653	0.0168905	0.228834	3	23.9612	0.640479
GLYAT	1	2164327	1	2164327	2	180653	0.0168905	0.228834	3	23.9612	0.640479
PCDHB2	1	2164327	1	2164327	2	180653	0.0168905	0.228834	3	23.9612	0.640479
IRX2	1	2164327	1	2164327	2	180653	0.0168905	0.228834	3	23.9612	0.640479
BGN	1	2164327	1	2164327	2	180653	0.0168905	0.228834	3	23.9612	0.640479
DND1	1	2164327	1	2164327	2	180653	0.0168905	0.228834	3	23.9612	0.640479
MAF	109	2164219	109	2164219	17	180638	0.0169114	0.228885	126	1.86859	0.640382
PLPPR3	43	2164285	43	2164285	9	180646	0.0169787	0.229565	52	2.50761	0.639095
MAGED1	287	2164041	287	2164041	36	180619	0.0170085	0.229735	323	1.50287	0.638772
USP3	467	2163861	467	2163861	54	180601	0.0170283	0.22977	521	1.38543	0.638707
TRERF1	632	2163696	632	2163696	70	180585	0.0171435	0.231091	702	1.32708	0.636216
SMAD6	539	2163789	539	2163789	61	180594	0.0172133	0.231417	600	1.35598	0.635605
SMARCC1	447	2163881	447	2163881	52	180603	0.0172195	0.231417	499	1.39381	0.635605
ZNF570	75	2164253	75	2164253	13	180642	0.0171935	0.231417	88	2.07669	0.635605
MGST2	127	2164201	127	2164201	19	180636	0.0172445	0.23152	146	1.79243	0.635412
C19orf45	182	2164146	182	2164146	25	180630	0.0172978	0.232002	207	1.64576	0.634508
C1orf216	92	2164236	92	2164236	15	180640	0.0173494	0.232461	107	1.95341	0.63365
RAI1	427	2163901	427	2163901	50	180605	0.0173792	0.232627	477	1.40297	0.63334
NELL1	2627	2161701	2627	2161701	253	180402	0.0174911	0.233796	2880	1.15402	0.631163
ENAH	407	2163921	407	2163921	48	180607	0.0175015	0.233796	455	1.41304	0.631163
NRG4	939	2163389	939	2163389	99	180556	0.0176943	0.236137	1038	1.26326	0.626837
KCNH8	288	2164040	288	2164040	36	180619	0.0177533	0.236451	324	1.49766	0.626259
NDUFB8	59	2164269	59	2164269	11	180644	0.0177431	0.236451	70	2.23372	0.626259
RAB26	211	2164117	211	2164117	28	180627	0.0179673	0.236971	239	1.58991	0.625305
ECHDC2	101	2164227	101	2164227	16	180639	0.0178404	0.236971	117	1.89797	0.625305
RBM7	36	2164292	36	2164292	8	180647	0.0179592	0.236971	44	2.6624	0.625305
PLEKHB1	22	2164306	22	2164306	6	180649	0.0179872	0.236971	28	3.26747	0.625305
LRRC57	22	2164306	22	2164306	6	180649	0.0179872	0.236971	28	3.26747	0.625305
NME1	164	2164164	164	2164164	23	180632	0.0178756	0.236971	187	1.68027	0.625305
CNTN1	530	2163798	530	2163798	60	180595	0.0179145	0.236971	590	1.3564	0.625305
TRPC1	192	2164136	192	2164136	26	180629	0.0178883	0.236971	218	1.62244	0.625305
FUNDC2	192	2164136	192	2164136	26	180629	0.0178883	0.236971	218	1.62244	0.625305
C17orf82	22	2164306	22	2164306	6	180649	0.0179872	0.236971	28	3.26747	0.625305
FUNDC1	211	2164117	211	2164117	28	180627	0.0179673	0.236971	239	1.58991	0.625305
TPM1	269	2164059	269	2164059	34	180621	0.0181677	0.239112	303	1.51435	0.621398
TUBA1C	887	2163441	887	2163441	94	180561	0.0182161	0.239514	981	1.26977	0.620669
SALL3	119	2164209	119	2164209	18	180637	0.0183477	0.241008	137	1.81225	0.617969
CCDC91	1656	2162672	1656	2162672	165	180490	0.0183845	0.24104	1821	1.19388	0.617911
SIRT5	137	2164191	137	2164191	20	180635	0.0183862	0.24104	157	1.74905	0.617911
GLB1L3	29	2164299	29	2164299	7	180648	0.0184465	0.241121	36	2.89191	0.617765
RHOV	29	2164299	29	2164299	7	180648	0.0184465	0.241121	36	2.89191	0.617765
SPAG7	128	2164200	128	2164200	19	180636	0.0184152	0.241121	147	1.77843	0.617765
ANP32E	250	2164078	250	2164078	32	180623	0.0185114	0.241732	282	1.53359	0.616665
FADS2	614	2163714	614	2163714	68	180587	0.018571	0.242275	682	1.32695	0.615691
TSPAN4	174	2164154	174	2164154	24	180631	0.0186107	0.242556	198	1.65256	0.615187
PCOLCE	76	2164252	76	2164252	13	180642	0.0187555	0.243888	89	2.04936	0.612809
CABLES1	309	2164019	309	2164019	38	180617	0.0187677	0.243888	347	1.47342	0.612809
TAF11	76	2164252	76	2164252	13	180642	0.0187555	0.243888	89	2.04936	0.612809
NKX2-4	10	2164318	10	2164318	4	180651	0.018821	0.244108	14	4.79226	0.612419
TMEM200B	10	2164318	10	2164318	4	180651	0.018821	0.244108	14	4.79226	0.612419
NFE2L1	193	2164135	193	2164135	26	180629	0.0188525	0.244278	219	1.61403	0.612115
SEPT2	165	2164163	165	2164163	23	180632	0.018925	0.244828	188	1.67009	0.61114
FN3K	460	2163868	460	2163868	53	180602	0.0189315	0.244828	513	1.38047	0.61114
PAQR9	5	2164323	5	2164323	3	180652	0.0190625	0.246046	8	7.18837	0.608983
ZBTB42	5	2164323	5	2164323	3	180652	0.0190625	0.246046	8	7.18837	0.608983
TGIF1	491	2163837	491	2163837	56	180599	0.0191287	0.246663	547	1.36652	0.607897
BSG	280	2164048	280	2164048	35	180620	0.0191671	0.24671	315	1.49765	0.607814
SRC	156	2164172	156	2164172	22	180633	0.019197	0.24671	178	1.68963	0.607814
HOXB3	156	2164172	156	2164172	22	180633	0.019197	0.24671	178	1.68963	0.607814
FBRSL1	102	2164226	102	2164226	16	180639	0.0192062	0.24671	118	1.87936	0.607814
CBX4	68	2164260	68	2164260	12	180643	0.019273	0.247093	80	2.11427	0.607139
SLC10A3	68	2164260	68	2164260	12	180643	0.019273	0.247093	80	2.11427	0.607139
NKRF	60	2164268	60	2164268	11	180644	0.0195765	0.248366	71	2.19649	0.604908
TOB1	60	2164268	60	2164268	11	180644	0.0195765	0.248366	71	2.19649	0.604908
MLLT6	138	2164190	138	2164190	20	180635	0.0195711	0.248366	158	1.73638	0.604908
ANKRD13B	138	2164190	138	2164190	20	180635	0.0195711	0.248366	158	1.73638	0.604908
ZNF518A	138	2164190	138	2164190	20	180635	0.0195711	0.248366	158	1.73638	0.604908
GSG1	60	2164268	60	2164268	11	180644	0.0195765	0.248366	71	2.19649	0.604908
MTHFSD	52	2164276	52	2164276	10	180645	0.0195641	0.248366	62	2.304	0.604908
CEMP1	16	2164312	16	2164312	5	180650	0.0194301	0.248366	21	3.74397	0.604908
TUBB4A	52	2164276	52	2164276	10	180645	0.0195641	0.248366	62	2.304	0.604908
BHLHE22	16	2164312	16	2164312	5	180650	0.0194301	0.248366	21	3.74397	0.604908
GORASP1	16	2164312	16	2164312	5	180650	0.0194301	0.248366	21	3.74397	0.604908
MPI	120	2164208	120	2164208	18	180637	0.0196253	0.248748	138	1.79715	0.604241
TP73	129	2164199	129	2164199	19	180636	0.0196465	0.248781	148	1.76464	0.604182
ADD2	340	2163988	340	2163988	41	180614	0.019703	0.249025	381	1.4448	0.603757
ABCC2	340	2163988	340	2163988	41	180614	0.019703	0.249025	381	1.4448	0.603757
NCOR2	213	2164115	213	2164115	28	180627	0.0198435	0.250499	241	1.57498	0.601195
TACR1	194	2164134	194	2164134	26	180629	0.019857	0.250499	220	1.60571	0.601195
NR2F2	242	2164086	242	2164086	31	180624	0.0199885	0.251919	273	1.53478	0.598739
FRYL	764	2163564	764	2163564	82	180573	0.0201979	0.254319	846	1.28599	0.594622
FBXO8	94	2164234	94	2164234	15	180640	0.0202443	0.254424	109	1.91185	0.594442
HOXB4	94	2164234	94	2164234	15	180640	0.0202443	0.254424	109	1.91185	0.594442
KLHL15	321	2164007	321	2164007	39	180616	0.020412	0.25581	360	1.45567	0.592082
MUT	37	2164291	37	2164291	8	180647	0.0204076	0.25581	45	2.59044	0.592082
NMRAL1	204	2164124	204	2164124	27	180628	0.0203781	0.25581	231	1.58574	0.592082
SLC38A1	262	2164066	262	2164066	33	180622	0.0205004	0.256678	295	1.50908	0.590612
NR1D1	176	2164152	176	2164152	24	180631	0.0207587	0.259669	200	1.63378	0.58558
SAMD13	139	2164189	139	2164189	20	180635	0.0208142	0.259876	159	1.72389	0.585233
CD2AP	139	2164189	139	2164189	20	180635	0.0208142	0.259876	159	1.72389	0.585233
NCOA3	1000	2163328	1000	2163328	104	180551	0.0209348	0.261139	1104	1.24611	0.583129
PPM1D	292	2164036	292	2164036	36	180619	0.0209969	0.261669	328	1.47714	0.582247
TMEM99	23	2164305	23	2164305	6	180649	0.0212376	0.262467	29	3.12541	0.580925
FZD4	23	2164305	23	2164305	6	180649	0.0212376	0.262467	29	3.12541	0.580925
HNMT	69	2164259	69	2164259	12	180643	0.021086	0.262467	81	2.08363	0.580925
CFAP46	23	2164305	23	2164305	6	180649	0.0212376	0.262467	29	3.12541	0.580925
STBD1	23	2164305	23	2164305	6	180649	0.0212376	0.262467	29	3.12541	0.580925
CNOT3	23	2164305	23	2164305	6	180649	0.0212376	0.262467	29	3.12541	0.580925
ADGRE5	167	2164161	167	2164161	23	180632	0.0211679	0.262467	190	1.65008	0.580925
ZFAND2A	23	2164305	23	2164305	6	180649	0.0212376	0.262467	29	3.12541	0.580925
GIPC3	23	2164305	23	2164305	6	180649	0.0212376	0.262467	29	3.12541	0.580925
PIM2	30	2164298	30	2164298	7	180648	0.0212779	0.26248	37	2.79551	0.580904
RAB3IL1	30	2164298	30	2164298	7	180648	0.0212779	0.26248	37	2.79551	0.580904
LOC403312	45	2164283	45	2164283	9	180646	0.0213894	0.262885	54	2.39616	0.580235
TTC32	45	2164283	45	2164283	9	180646	0.0213894	0.262885	54	2.39616	0.580235
CASC10	45	2164283	45	2164283	9	180646	0.0213894	0.262885	54	2.39616	0.580235
NR4A1	433	2163895	433	2163895	50	180605	0.0213314	0.262885	483	1.38353	0.580235
TPBG	61	2164267	61	2164267	11	180644	0.0215461	0.264568	72	2.16048	0.577463
RASIP1	234	2164094	234	2164094	30	180625	0.0215896	0.264859	264	1.53604	0.576985
ZNF326	53	2164275	53	2164275	10	180645	0.0216972	0.265075	63	2.26053	0.57663
TOX	1986	2162342	1986	2162342	194	180461	0.0217064	0.265075	2180	1.17048	0.57663
ZBED5	53	2164275	53	2164275	10	180645	0.0216972	0.265075	63	2.26053	0.57663
SDF2L1	53	2164275	53	2164275	10	180645	0.0216972	0.265075	63	2.26053	0.57663
AMPD2	53	2164275	53	2164275	10	180645	0.0216972	0.265075	63	2.26053	0.57663
PIK3R3	578	2163750	578	2163750	64	180591	0.0218125	0.266128	642	1.32667	0.574909
PRR19	149	2164179	149	2164179	21	180634	0.0218587	0.266449	170	1.6886	0.574386
NFIB	1013	2163315	1013	2163315	105	180550	0.0219802	0.267686	1118	1.24194	0.572374
PTPRD	1821	2162507	1821	2162507	179	180476	0.0220139	0.267852	2000	1.17783	0.572105
CD36	434	2163894	434	2163894	50	180605	0.0220551	0.268109	484	1.38034	0.571688
ZEB1	140	2164188	140	2164188	20	180635	0.0221173	0.268621	160	1.71157	0.57086
HOXA11	104	2164224	104	2164224	16	180639	0.0221755	0.269084	120	1.84322	0.570112
C20orf24	78	2164250	78	2164250	13	180642	0.0221964	0.269094	91	1.99681	0.570097
FBXO46	465	2163863	465	2163863	53	180602	0.0222767	0.269822	518	1.36562	0.568922
STT3B	131	2164197	131	2164197	19	180636	0.0222985	0.269842	150	1.7377	0.56889
MR1	113	2164215	113	2164215	17	180638	0.022352	0.270001	130	1.80244	0.568634
KAZALD1	414	2163914	414	2163914	48	180607	0.022335	0.270001	462	1.38914	0.568634
STPG2	354	2163974	354	2163974	42	180613	0.0228889	0.276237	396	1.42151	0.558718
TIA1	344	2163984	344	2163984	41	180614	0.0229267	0.276444	385	1.428	0.558393
C1orf228	425	2163903	425	2163903	49	180606	0.0229563	0.276551	474	1.38138	0.558225
RCN1	70	2164258	70	2164258	12	180643	0.0230224	0.276848	82	2.05386	0.557758
RWDD3	70	2164258	70	2164258	12	180643	0.0230224	0.276848	82	2.05386	0.557758
ZNF428	178	2164150	178	2164150	24	180631	0.0230949	0.277471	202	1.61542	0.556782
DHRS3	150	2164178	150	2164178	21	180634	0.0231653	0.278066	171	1.67734	0.555852
DIP2B	1604	2162724	1604	2162724	159	180496	0.0232738	0.279119	1763	1.18775	0.554211
KRT8	226	2164102	226	2164102	29	180626	0.0233261	0.279495	255	1.5374	0.553626
FOXD2	17	2164311	17	2164311	5	180650	0.0235866	0.280106	22	3.52373	0.552677
NFKBIZ	96	2164232	96	2164232	15	180640	0.0234908	0.280106	111	1.87202	0.552677
C9orf69	96	2164232	96	2164232	15	180640	0.0234908	0.280106	111	1.87202	0.552677
ZNF316	17	2164311	17	2164311	5	180650	0.0235866	0.280106	22	3.52373	0.552677
CHPF	17	2164311	17	2164311	5	180650	0.0235866	0.280106	22	3.52373	0.552677
STEAP2	96	2164232	96	2164232	15	180640	0.0234908	0.280106	111	1.87202	0.552677
APLN	17	2164311	17	2164311	5	180650	0.0235866	0.280106	22	3.52373	0.552677
TCF7L1	591	2163737	591	2163737	65	180590	0.0234656	0.280106	656	1.31776	0.552677
PELI3	17	2164311	17	2164311	5	180650	0.0235866	0.280106	22	3.52373	0.552677
ADGRA2	96	2164232	96	2164232	15	180640	0.0234908	0.280106	111	1.87202	0.552677
NR2F6	169	2164159	169	2164159	23	180632	0.0236116	0.280155	192	1.63056	0.552602
ITGA2	132	2164196	132	2164196	19	180636	0.023723	0.280662	151	1.72453	0.551817
IGFBP2	132	2164196	132	2164196	19	180636	0.023723	0.280662	151	1.72453	0.551817
SLC22A15	877	2163451	877	2163451	92	180563	0.0237033	0.280662	969	1.25692	0.551817
PLAC8	188	2164140	188	2164140	25	180630	0.0237383	0.280662	213	1.59323	0.551817
NRXN2	123	2164205	123	2164205	18	180637	0.0238697	0.280816	141	1.75331	0.551579
CRY2	54	2164274	54	2164274	10	180645	0.0239941	0.280816	64	2.21867	0.551579
TNFRSF1A	217	2164111	217	2164111	28	180627	0.0240558	0.280816	245	1.54595	0.551579
FAM124B	11	2164317	11	2164317	4	180651	0.0241293	0.280816	15	4.3566	0.551579
PAK6	54	2164274	54	2164274	10	180645	0.0239941	0.280816	64	2.21867	0.551579
HBQ1	46	2164282	46	2164282	9	180646	0.0238784	0.280816	55	2.34407	0.551579
FAM86B1	11	2164317	11	2164317	4	180651	0.0241293	0.280816	15	4.3566	0.551579
KLK1	11	2164317	11	2164317	4	180651	0.0241293	0.280816	15	4.3566	0.551579
EGR2	11	2164317	11	2164317	4	180651	0.0241293	0.280816	15	4.3566	0.551579
SHISA3	54	2164274	54	2164274	10	180645	0.0239941	0.280816	64	2.21867	0.551579
FBXO22	160	2164168	160	2164168	22	180633	0.0240938	0.280816	182	1.64739	0.551579
TCIRG1	54	2164274	54	2164274	10	180645	0.0239941	0.280816	64	2.21867	0.551579
DBNDD1	46	2164282	46	2164282	9	180646	0.0238784	0.280816	55	2.34407	0.551579
CRIP3	11	2164317	11	2164317	4	180651	0.0241293	0.280816	15	4.3566	0.551579
KLF7	416	2163912	416	2163912	48	180607	0.0238959	0.280816	464	1.38246	0.551579
OLFML2B	11	2164317	11	2164317	4	180651	0.0241293	0.280816	15	4.3566	0.551579
MB21D2	416	2163912	416	2163912	48	180607	0.0238959	0.280816	464	1.38246	0.551579
IKZF5	46	2164282	46	2164282	9	180646	0.0238784	0.280816	55	2.34407	0.551579
SEC31A	256	2164072	256	2164072	32	180623	0.0241628	0.280961	288	1.49764	0.551355
NHLRC4	31	2164297	31	2164297	7	180648	0.024397	0.282946	38	2.70533	0.548297
CMTR2	31	2164297	31	2164297	7	180648	0.024397	0.282946	38	2.70533	0.548297
SOX4	31	2164297	31	2164297	7	180648	0.024397	0.282946	38	2.70533	0.548297
PBX1	666	2163662	666	2163662	72	180583	0.0244896	0.283774	738	1.2953	0.547028
HLX	24	2164304	24	2164304	6	180649	0.0248626	0.286359	30	2.99518	0.54309
SYT6	24	2164304	24	2164304	6	180649	0.0248626	0.286359	30	2.99518	0.54309
DLL4	24	2164304	24	2164304	6	180649	0.0248626	0.286359	30	2.99518	0.54309
ABHD14A	88	2164240	88	2164240	14	180641	0.0248053	0.286359	102	1.90605	0.54309
GLI1	24	2164304	24	2164304	6	180649	0.0248626	0.286359	30	2.99518	0.54309
LRIG3	88	2164240	88	2164240	14	180641	0.0248053	0.286359	102	1.90605	0.54309
ARFIP2	24	2164304	24	2164304	6	180649	0.0248626	0.286359	30	2.99518	0.54309
GSE1	142	2164186	142	2164186	20	180635	0.0249101	0.286541	162	1.68746	0.542813
GAS8	541	2163787	541	2163787	60	180595	0.0249213	0.286541	601	1.32881	0.542813
SATB2	267	2164061	267	2164061	33	180622	0.0253969	0.291759	300	1.48082	0.534976
HINT2	106	2164222	106	2164222	16	180639	0.0254792	0.292202	122	1.80844	0.534317
PPP1R14B	106	2164222	106	2164222	16	180639	0.0254792	0.292202	122	1.80844	0.534317
CCNO	115	2164213	115	2164213	17	180638	0.0255261	0.292239	132	1.7711	0.534262
GIPR	199	2164129	199	2164129	26	180629	0.0255238	0.292239	225	1.56537	0.534262
RB1CC1	152	2164176	152	2164176	21	180634	0.0259572	0.296866	173	1.65527	0.527439
TUSC1	39	2164289	39	2164289	8	180647	0.0259969	0.296866	47	2.45759	0.527439
TMEM54	39	2164289	39	2164289	8	180647	0.0259969	0.296866	47	2.45759	0.527439
NAV1	679	2163649	679	2163649	73	180582	0.0260952	0.297735	752	1.28815	0.52617
CDH4	248	2164080	248	2164080	31	180624	0.0261187	0.297749	279	1.49764	0.52615
TACC1	1315	2163013	1315	2163013	132	180523	0.0263209	0.299798	1447	1.20275	0.523171
ST5	1130	2163198	1130	2163198	115	180540	0.0264124	0.299819	1245	1.21939	0.523142
SPERT	143	2164185	143	2164185	20	180635	0.0264033	0.299819	163	1.67566	0.523142
UTRN	2602	2161726	2602	2161726	248	180407	0.026354	0.299819	2850	1.14207	0.523142
DEPTOR	871	2163457	871	2163457	91	180564	0.0263691	0.299819	962	1.25182	0.523142
RAB23	55	2164273	55	2164273	10	180645	0.0264609	0.29986	65	2.17833	0.523081
SHMT2	55	2164273	55	2164273	10	180645	0.0264609	0.29986	65	2.17833	0.523081
FAM92A1	47	2164281	47	2164281	9	180646	0.0265668	0.300805	56	2.29419	0.521715
PLPP1	278	2164050	278	2164050	34	180621	0.0265949	0.300869	312	1.46532	0.521622
FAM69B	89	2164239	89	2164239	14	180641	0.0267381	0.301723	103	1.88463	0.520392
TAF4	89	2164239	89	2164239	14	180641	0.0267381	0.301723	103	1.88463	0.520392
CDH9	298	2164030	298	2164030	36	180619	0.0267236	0.301723	334	1.44739	0.520392
CCDC33	181	2164147	181	2164147	24	180631	0.0269739	0.302624	205	1.58865	0.519097
CHRNA1	6	2164322	6	2164322	3	180652	0.0269763	0.302624	9	5.99031	0.519097
DLL1	6	2164322	6	2164322	3	180652	0.0269763	0.302624	9	5.99031	0.519097
CTGF	6	2164322	6	2164322	3	180652	0.0269763	0.302624	9	5.99031	0.519097
CEBPA	6	2164322	6	2164322	3	180652	0.0269763	0.302624	9	5.99031	0.519097
UTF1	6	2164322	6	2164322	3	180652	0.0269763	0.302624	9	5.99031	0.519097
JADE1	181	2164147	181	2164147	24	180631	0.0269739	0.302624	205	1.58865	0.519097
CNTLN	808	2163520	808	2163520	85	180570	0.0270889	0.303632	893	1.26044	0.517652
YWHAQ	107	2164221	107	2164221	16	180639	0.0272628	0.305291	123	1.79154	0.515287
ZNF639	72	2164256	72	2164256	12	180643	0.0272826	0.305291	84	1.99681	0.515287
HAS3	32	2164296	32	2164296	7	180648	0.0278156	0.310217	39	2.62079	0.508335
MARCKS	32	2164296	32	2164296	7	180648	0.0278156	0.310217	39	2.62079	0.508335
TRIM35	32	2164296	32	2164296	7	180648	0.0278156	0.310217	39	2.62079	0.508335
CCNL1	32	2164296	32	2164296	7	180648	0.0278156	0.310217	39	2.62079	0.508335
RAB28	230	2164098	230	2164098	29	180626	0.0279745	0.311469	259	1.51066	0.506585
SORBS3	230	2164098	230	2164098	29	180626	0.0279745	0.311469	259	1.51066	0.506585
FKBP1A	64	2164264	64	2164264	11	180644	0.0283241	0.312588	75	2.0592	0.505028
WASL	64	2164264	64	2164264	11	180644	0.0283241	0.312588	75	2.0592	0.505028
DBF4	81	2164247	81	2164247	13	180642	0.0282076	0.312588	94	1.92285	0.505028
ARMCX6	18	2164310	18	2164310	5	180650	0.0282753	0.312588	23	3.32797	0.505028
SNX4	163	2164165	163	2164165	22	180633	0.0283554	0.312588	185	1.61707	0.505028
LCLAT1	1177	2163151	1177	2163151	119	180536	0.0282688	0.312588	1296	1.21142	0.505028
LOC100289561	18	2164310	18	2164310	5	180650	0.0282753	0.312588	23	3.32797	0.505028
DCUN1D5	64	2164264	64	2164264	11	180644	0.0283241	0.312588	75	2.0592	0.505028
PDE10A	163	2164165	163	2164165	22	180633	0.0283554	0.312588	185	1.61707	0.505028
PPFIA3	370	2163958	370	2163958	43	180612	0.0282423	0.312588	413	1.39242	0.505028
APOA1BP	18	2164310	18	2164310	5	180650	0.0282753	0.312588	23	3.32797	0.505028
CNPPD1	18	2164310	18	2164310	5	180650	0.0282753	0.312588	23	3.32797	0.505028
ST7L	672	2163656	672	2163656	72	180583	0.0285835	0.314843	744	1.28373	0.501906
COL4A5	330	2163998	330	2163998	39	180616	0.0287418	0.315998	369	1.41596	0.500316
CUEDC1	290	2164038	290	2164038	35	180620	0.0288709	0.315998	325	1.446	0.500316
C1QL4	25	2164303	25	2164303	6	180649	0.0288774	0.315998	31	2.87537	0.500316
PCDH17	25	2164303	25	2164303	6	180649	0.0288774	0.315998	31	2.87537	0.500316
RAD54B	391	2163937	391	2163937	45	180610	0.0288475	0.315998	436	1.37892	0.500316
MARCKSL1	25	2164303	25	2164303	6	180649	0.0288774	0.315998	31	2.87537	0.500316
PCNXL4	126	2164202	126	2164202	18	180637	0.0287758	0.315998	144	1.71156	0.500316
CFL2	90	2164238	90	2164238	14	180641	0.0287796	0.315998	104	1.86369	0.500316
SRSF11	221	2164107	221	2164107	28	180627	0.0289319	0.316334	249	1.51797	0.499854
IGFBP6	56	2164272	56	2164272	10	180645	0.0291036	0.316458	66	2.13943	0.499683
KCNK5	40	2164288	40	2164288	8	180647	0.0291562	0.316458	48	2.39615	0.499683
CD69	154	2164174	154	2164174	21	180634	0.0289979	0.316458	175	1.63377	0.499683
MS4A3	108	2164220	108	2164220	16	180639	0.0291377	0.316458	124	1.77495	0.499683
BAMBI	40	2164288	40	2164288	8	180647	0.0291562	0.316458	48	2.39615	0.499683
KLHL7	99	2164229	99	2164229	15	180640	0.0290705	0.316458	114	1.81529	0.499683
DNAJC28	40	2164288	40	2164288	8	180647	0.0291562	0.316458	48	2.39615	0.499683
NDUFB10	56	2164272	56	2164272	10	180645	0.0291036	0.316458	66	2.13943	0.499683
CMAS	56	2164272	56	2164272	10	180645	0.0291036	0.316458	66	2.13943	0.499683
GUF1	48	2164280	48	2164280	9	180646	0.0294616	0.318996	57	2.2464	0.496215
NOTUM	48	2164280	48	2164280	9	180646	0.0294616	0.318996	57	2.2464	0.496215
AMOTL2	48	2164280	48	2164280	9	180646	0.0294616	0.318996	57	2.2464	0.496215
ATP1A1	73	2164255	73	2164255	12	180643	0.0296149	0.320138	85	1.96945	0.494663
TPCN1	145	2164183	145	2164183	20	180635	0.0295919	0.320138	165	1.65255	0.494663
TXNDC15	341	2163987	341	2163987	40	180615	0.0296953	0.320748	381	1.40542	0.493836
TET1	1158	2163170	1158	2163170	117	180538	0.0298083	0.321708	1275	1.2106	0.492538
CAPZA1	301	2164027	301	2164027	36	180619	0.0300101	0.323498	337	1.43296	0.490128
PVRL2	579	2163749	579	2163749	63	180592	0.0300348	0.323498	642	1.30368	0.490128
NADK	382	2163946	382	2163946	44	180611	0.0300467	0.323498	426	1.38004	0.490128
TMEM37	12	2164316	12	2164316	4	180651	0.0302535	0.324679	16	3.99355	0.488546
RAB8B	738	2163590	738	2163590	78	180577	0.0302401	0.324679	816	1.26634	0.488546
REEP4	12	2164316	12	2164316	4	180651	0.0302535	0.324679	16	3.99355	0.488546
CYP1A1	12	2164316	12	2164316	4	180651	0.0302535	0.324679	16	3.99355	0.488546
DET1	685	2163643	685	2163643	73	180582	0.0303614	0.325576	758	1.27686	0.487348
RDH11	82	2164246	82	2164246	13	180642	0.0304528	0.325772	95	1.8994	0.487086
ADPRH	82	2164246	82	2164246	13	180642	0.0304528	0.325772	95	1.8994	0.487086
C12orf57	82	2164246	82	2164246	13	180642	0.0304528	0.325772	95	1.8994	0.487086
STPG1	155	2164173	155	2164173	21	180634	0.0306154	0.32725	176	1.62323	0.485121
FASTKD1	242	2164086	242	2164086	30	180625	0.0307802	0.328748	272	1.48526	0.483137
UCP2	65	2164263	65	2164263	11	180644	0.03089	0.329442	76	2.02752	0.482221
TP53INP2	203	2164125	203	2164125	26	180629	0.0308944	0.329442	229	1.53452	0.482221
SEPT11	91	2164237	91	2164237	14	180641	0.0309331	0.329592	105	1.84321	0.482024
BRCC3	100	2164228	100	2164228	15	180640	0.0311311	0.330716	115	1.79713	0.480544
STXBP4	262	2164066	262	2164066	32	180623	0.0310801	0.330716	294	1.46334	0.480544
TEN1	954	2163374	954	2163374	98	180557	0.0311376	0.330716	1052	1.23082	0.480544
MAN1A2	100	2164228	100	2164228	15	180640	0.0311311	0.330716	115	1.79713	0.480544
ABCA3	292	2164036	292	2164036	35	180620	0.031203	0.331149	327	1.4361	0.479977
RPH3AL	213	2164115	213	2164115	27	180628	0.031303	0.331682	240	1.51873	0.479278
CASD1	146	2164182	146	2164182	20	180635	0.0312906	0.331682	166	1.64123	0.479278
BMP5	33	2164295	33	2164295	7	180648	0.0315444	0.333185	40	2.54137	0.477314
PDE2A	33	2164295	33	2164295	7	180648	0.0315444	0.333185	40	2.54137	0.477314
TBX6	33	2164295	33	2164295	7	180648	0.0315444	0.333185	40	2.54137	0.477314
CD46	33	2164295	33	2164295	7	180648	0.0315444	0.333185	40	2.54137	0.477314
PHLDA1	2	2164326	2	2164326	2	180653	0.0320577	0.335165	4	11.9806	0.474741
IRF7	2	2164326	2	2164326	2	180653	0.0320577	0.335165	4	11.9806	0.474741
GLIS2	2	2164326	2	2164326	2	180653	0.0320577	0.335165	4	11.9806	0.474741
C1orf233	2	2164326	2	2164326	2	180653	0.0320577	0.335165	4	11.9806	0.474741
TDRD6	2	2164326	2	2164326	2	180653	0.0320577	0.335165	4	11.9806	0.474741
INSM1	2	2164326	2	2164326	2	180653	0.0320577	0.335165	4	11.9806	0.474741
ANKRD34B	2	2164326	2	2164326	2	180653	0.0320577	0.335165	4	11.9806	0.474741
NPY1R	2	2164326	2	2164326	2	180653	0.0320577	0.335165	4	11.9806	0.474741
PERM1	2	2164326	2	2164326	2	180653	0.0320577	0.335165	4	11.9806	0.474741
CDX4	2	2164326	2	2164326	2	180653	0.0320577	0.335165	4	11.9806	0.474741
CFAP157	2	2164326	2	2164326	2	180653	0.0320577	0.335165	4	11.9806	0.474741
EVA1B	2	2164326	2	2164326	2	180653	0.0320577	0.335165	4	11.9806	0.474741
GPR33	2	2164326	2	2164326	2	180653	0.0320577	0.335165	4	11.9806	0.474741
C19orf60	74	2164254	74	2164254	12	180643	0.0320876	0.335215	86	1.94284	0.474677
MPDZ	374	2163954	374	2163954	43	180612	0.0323723	0.337925	417	1.37752	0.471179
MZT2B	49	2164279	49	2164279	9	180646	0.0325696	0.339195	58	2.20055	0.469551
BIK	41	2164287	41	2164287	8	180647	0.03257	0.339195	49	2.33771	0.469551
AKT1	41	2164287	41	2164287	8	180647	0.03257	0.339195	49	2.33771	0.469551
CARHSP1	83	2164245	83	2164245	13	180642	0.0328247	0.341581	96	1.87652	0.466506
FBXL15	185	2164143	185	2164143	24	180631	0.032897	0.342067	209	1.55429	0.465888
EML2	509	2163819	509	2163819	56	180599	0.0329448	0.342298	565	1.31818	0.465596
KCNK1	147	2164181	147	2164181	20	180635	0.0330611	0.342974	167	1.63006	0.464739
SYTL4	147	2164181	147	2164181	20	180635	0.0330611	0.342974	167	1.63006	0.464739
CDC34	26	2164302	26	2164302	6	180649	0.0332956	0.343816	32	2.76478	0.463674
GAS2L1	26	2164302	26	2164302	6	180649	0.0332956	0.343816	32	2.76478	0.463674
OGFRL1	26	2164302	26	2164302	6	180649	0.0332956	0.343816	32	2.76478	0.463674
LRRC23	92	2164236	92	2164236	14	180641	0.0332016	0.343816	106	1.82318	0.463674
PPIF	26	2164302	26	2164302	6	180649	0.0332956	0.343816	32	2.76478	0.463674
RPP25L	101	2164227	101	2164227	15	180640	0.0332966	0.343816	116	1.77934	0.463674
AP5B1	19	2164309	19	2164309	5	180650	0.033514	0.345258	24	3.15281	0.461856
SIX1	19	2164309	19	2164309	5	180650	0.033514	0.345258	24	3.15281	0.461856
ADRBK1	66	2164262	66	2164262	11	180644	0.033617	0.345258	77	1.9968	0.461856
R3HCC1	19	2164309	19	2164309	5	180650	0.033514	0.345258	24	3.15281	0.461856
YTHDC2	66	2164262	66	2164262	11	180644	0.033617	0.345258	77	1.9968	0.461856
FASTKD3	66	2164262	66	2164262	11	180644	0.033617	0.345258	77	1.9968	0.461856
FEM1C	66	2164262	66	2164262	11	180644	0.033617	0.345258	77	1.9968	0.461856
TMX4	264	2164064	264	2164064	32	180623	0.033695	0.345529	296	1.45226	0.461516
ELOVL2	294	2164034	294	2164034	35	180620	0.0336776	0.345529	329	1.42633	0.461516
TEKT5	437	2163891	437	2163891	49	180606	0.0337284	0.345606	486	1.34344	0.461418
GAREM	489	2163839	489	2163839	54	180601	0.0337832	0.345639	543	1.32309	0.461378
ANO7	138	2164190	138	2164190	19	180636	0.0337672	0.345639	157	1.64955	0.461378
METTL24	594	2163734	594	2163734	64	180591	0.0338409	0.345964	658	1.29093	0.460969
SLC35B4	215	2164113	215	2164113	27	180628	0.0342446	0.349823	242	1.5046	0.456151
SLC9A8	386	2163942	386	2163942	44	180611	0.0343132	0.350257	430	1.36574	0.455614
EPHA5	521	2163807	521	2163807	57	180598	0.0344091	0.350485	578	1.31082	0.455331
C9orf135	637	2163691	637	2163691	68	180587	0.0344391	0.350485	705	1.27902	0.455331
UBL7	417	2163911	417	2163911	47	180608	0.0344404	0.350485	464	1.35041	0.455331
MRM1	129	2164199	129	2164199	18	180637	0.0343985	0.350485	147	1.67176	0.455331
UBE2Q2	851	2163477	851	2163477	88	180567	0.0345516	0.351349	939	1.23899	0.454262
KIAA1549L	315	2164013	315	2164013	37	180618	0.0347363	0.352959	352	1.40731	0.452276
NOG	58	2164270	58	2164270	10	180645	0.034939	0.353408	68	2.06565	0.451724
MRPL46	58	2164270	58	2164270	10	180645	0.034939	0.353408	68	2.06565	0.451724
DPCD	167	2164161	167	2164161	22	180633	0.0348963	0.353408	189	1.57833	0.451724
CISD2	58	2164270	58	2164270	10	180645	0.034939	0.353408	68	2.06565	0.451724
TRIM36	58	2164270	58	2164270	10	180645	0.034939	0.353408	68	2.06565	0.451724
F12	167	2164161	167	2164161	22	180633	0.0348963	0.353408	189	1.57833	0.451724
ADAM11	84	2164244	84	2164244	13	180642	0.0353265	0.355721	97	1.85418	0.448891
CTDSPL	84	2164244	84	2164244	13	180642	0.0353265	0.355721	97	1.85418	0.448891
ISPD	501	2163827	501	2163827	55	180600	0.0353273	0.355721	556	1.31531	0.448891
P3H3	84	2164244	84	2164244	13	180642	0.0353265	0.355721	97	1.85418	0.448891
USP2	84	2164244	84	2164244	13	180642	0.0353265	0.355721	97	1.85418	0.448891
CEBPG	84	2164244	84	2164244	13	180642	0.0353265	0.355721	97	1.85418	0.448891
C1RL	102	2164226	102	2164226	15	180640	0.0355695	0.356254	117	1.76189	0.448241
DNAJC22	102	2164226	102	2164226	15	180640	0.0355695	0.356254	117	1.76189	0.448241
CXCL16	34	2164294	34	2164294	7	180648	0.0355934	0.356254	41	2.46662	0.448241
LACTB2	34	2164294	34	2164294	7	180648	0.0355934	0.356254	41	2.46662	0.448241
PIPOX	34	2164294	34	2164294	7	180648	0.0355934	0.356254	41	2.46662	0.448241
EPHA7	93	2164235	93	2164235	14	180641	0.0355879	0.356254	107	1.80357	0.448241
LBR	102	2164226	102	2164226	15	180640	0.0355695	0.356254	117	1.76189	0.448241
SLC35C1	93	2164235	93	2164235	14	180641	0.0355879	0.356254	107	1.80357	0.448241
ARMT1	336	2163992	336	2163992	39	180616	0.0356229	0.356282	375	1.39067	0.448206
PARP9	216	2164112	216	2164112	27	180628	0.0357914	0.3577	243	1.49763	0.446482
BLOC1S4	50	2164278	50	2164278	9	180646	0.0358971	0.358488	59	2.15654	0.445525
CXXC4	42	2164286	42	2164286	8	180647	0.0362459	0.361702	50	2.28205	0.441649
ERRFI1	7	2164321	7	2164321	3	180652	0.0363674	0.362373	10	5.13455	0.440844
ANKRD49	7	2164321	7	2164321	3	180652	0.0363674	0.362373	10	5.13455	0.440844
NFIX	286	2164042	286	2164042	34	180621	0.0363952	0.36238	320	1.42433	0.440836
ARID3B	276	2164052	276	2164052	33	180622	0.0364548	0.362703	309	1.43252	0.440448
SYCP2	67	2164261	67	2164261	11	180644	0.0365095	0.362708	78	1.967	0.440442
PLXNB2	67	2164261	67	2164261	11	180644	0.0365095	0.362708	78	1.967	0.440442
ART1	13	2164315	13	2164315	4	180651	0.0372103	0.366673	17	3.68635	0.435721
ESAM	13	2164315	13	2164315	4	180651	0.0372103	0.366673	17	3.68635	0.435721
AES	121	2164207	121	2164207	17	180638	0.0370815	0.366673	138	1.68327	0.435721
HIST4H4	13	2164315	13	2164315	4	180651	0.0372103	0.366673	17	3.68635	0.435721
FAM184B	327	2164001	327	2164001	38	180617	0.0371162	0.366673	365	1.39231	0.435721
EML3	121	2164207	121	2164207	17	180638	0.0370815	0.366673	138	1.68327	0.435721
RDH10	121	2164207	121	2164207	17	180638	0.0370815	0.366673	138	1.68327	0.435721
HYOU1	13	2164315	13	2164315	4	180651	0.0372103	0.366673	17	3.68635	0.435721
TMEM74B	13	2164315	13	2164315	4	180651	0.0372103	0.366673	17	3.68635	0.435721
ADO	13	2164315	13	2164315	4	180651	0.0372103	0.366673	17	3.68635	0.435721
GLRX5	13	2164315	13	2164315	4	180651	0.0372103	0.366673	17	3.68635	0.435721
ZNF644	112	2164216	112	2164216	16	180639	0.0375982	0.368583	128	1.71156	0.433465
SCAF1	112	2164216	112	2164216	16	180639	0.0375982	0.368583	128	1.71156	0.433465
C12orf40	112	2164216	112	2164216	16	180639	0.0375982	0.368583	128	1.71156	0.433465
ARHGAP10	451	2163877	451	2163877	50	180605	0.0376245	0.368583	501	1.3283	0.433465
TNIP2	76	2164252	76	2164252	12	180643	0.0374694	0.368583	88	1.89171	0.433465
COL25A1	358	2163970	358	2163970	41	180614	0.0375971	0.368583	399	1.37215	0.433465
NDUFB11	76	2164252	76	2164252	12	180643	0.0374694	0.368583	88	1.89171	0.433465
C16orf86	112	2164216	112	2164216	16	180639	0.0375982	0.368583	128	1.71156	0.433465
EPHA3	812	2163516	812	2163516	84	180571	0.0377662	0.369179	896	1.23947	0.432764
CACNB3	140	2164188	140	2164188	19	180636	0.0377289	0.369179	159	1.62598	0.432764
CCDC80	159	2164169	159	2164169	21	180634	0.0377682	0.369179	180	1.58239	0.432764
CAV1	27	2164301	27	2164301	6	180649	0.0381285	0.369592	33	2.66238	0.432277
C5orf24	188	2164140	188	2164140	24	180631	0.0379445	0.369592	212	1.52949	0.432277
MEX3C	59	2164269	59	2164269	10	180645	0.0381422	0.369592	69	2.03064	0.432277
DMTN	85	2164243	85	2164243	13	180642	0.0379616	0.369592	98	1.83236	0.432277
LTB	27	2164301	27	2164301	6	180649	0.0381285	0.369592	33	2.66238	0.432277
COL13A1	85	2164243	85	2164243	13	180642	0.0379616	0.369592	98	1.83236	0.432277
PITX1	59	2164269	59	2164269	10	180645	0.0381422	0.369592	69	2.03064	0.432277
SORD	59	2164269	59	2164269	10	180645	0.0381422	0.369592	69	2.03064	0.432277
OARD1	85	2164243	85	2164243	13	180642	0.0379616	0.369592	98	1.83236	0.432277
COTL1	59	2164269	59	2164269	10	180645	0.0381422	0.369592	69	2.03064	0.432277
TRIB1	27	2164301	27	2164301	6	180649	0.0381285	0.369592	33	2.66238	0.432277
TCEAL1	59	2164269	59	2164269	10	180645	0.0381422	0.369592	69	2.03064	0.432277
PARP15	150	2164178	150	2164178	20	180635	0.0388192	0.375336	170	1.59746	0.42558
LRRC34	208	2164120	208	2164120	26	180629	0.0387649	0.375336	234	1.49763	0.42558
DDIAS	150	2164178	150	2164178	20	180635	0.0388192	0.375336	170	1.59746	0.42558
GRN	20	2164308	20	2164308	5	180650	0.039316	0.377411	25	2.99517	0.423185
IFITM1	20	2164308	20	2164308	5	180650	0.039316	0.377411	25	2.99517	0.423185
FBXL3	20	2164308	20	2164308	5	180650	0.039316	0.377411	25	2.99517	0.423185
TRIM63	20	2164308	20	2164308	5	180650	0.039316	0.377411	25	2.99517	0.423185
DCXR	20	2164308	20	2164308	5	180650	0.039316	0.377411	25	2.99517	0.423185
TNFAIP1	20	2164308	20	2164308	5	180650	0.039316	0.377411	25	2.99517	0.423185
HNRNPK	20	2164308	20	2164308	5	180650	0.039316	0.377411	25	2.99517	0.423185
GATA2	288	2164040	288	2164040	34	180621	0.0392268	0.377411	322	1.41444	0.423185
SMARCA5	20	2164308	20	2164308	5	180650	0.039316	0.377411	25	2.99517	0.423185
PCBD1	20	2164308	20	2164308	5	180650	0.039316	0.377411	25	2.99517	0.423185
PQLC2	51	2164277	51	2164277	9	180646	0.03945	0.377884	60	2.11425	0.422642
YWHAH	51	2164277	51	2164277	9	180646	0.03945	0.377884	60	2.11425	0.422642
RAP2C	51	2164277	51	2164277	9	180646	0.03945	0.377884	60	2.11425	0.422642
BMP4	68	2164260	68	2164260	11	180644	0.0395719	0.378509	79	1.93807	0.421924
DUSP2	68	2164260	68	2164260	11	180644	0.0395719	0.378509	79	1.93807	0.421924
BLMH	141	2164187	141	2164187	19	180636	0.0398326	0.379882	160	1.61445	0.420352
PHF21B	113	2164215	113	2164215	16	180639	0.0399651	0.379882	129	1.69641	0.420352
USP16	113	2164215	113	2164215	16	180639	0.0399651	0.379882	129	1.69641	0.420352
KLRF2	35	2164293	35	2164293	7	180648	0.0399711	0.379882	42	2.39614	0.420352
TNK2	141	2164187	141	2164187	19	180636	0.0398326	0.379882	160	1.61445	0.420352
ADM	35	2164293	35	2164293	7	180648	0.0399711	0.379882	42	2.39614	0.420352
SDC3	35	2164293	35	2164293	7	180648	0.0399711	0.379882	42	2.39614	0.420352
DUSP7	35	2164293	35	2164293	7	180648	0.0399711	0.379882	42	2.39614	0.420352
SEC62	35	2164293	35	2164293	7	180648	0.0399711	0.379882	42	2.39614	0.420352
FAM76B	43	2164285	43	2164285	8	180647	0.040191	0.381429	51	2.22898	0.418586
ETV4	43	2164285	43	2164285	8	180647	0.040191	0.381429	51	2.22898	0.418586
SNX16	391	2163937	391	2163937	44	180611	0.0402855	0.382056	435	1.34827	0.417873
SLC25A15	77	2164251	77	2164251	12	180643	0.0403858	0.382464	89	1.86714	0.417409
TMF1	77	2164251	77	2164251	12	180643	0.0403858	0.382464	89	1.86714	0.417409
TAPBP	104	2164224	104	2164224	15	180640	0.0404481	0.382783	119	1.72801	0.417048
MTA2	170	2164158	170	2164158	22	180633	0.040494	0.382946	192	1.55048	0.416862
MYO1B	86	2164242	86	2164242	13	180642	0.0407331	0.383602	99	1.81106	0.416119
CDC42EP3	95	2164233	95	2164233	14	180641	0.0407256	0.383602	109	1.7656	0.416119
HRSP12	86	2164242	86	2164242	13	180642	0.0407331	0.383602	99	1.81106	0.416119
EEF1A2	95	2164233	95	2164233	14	180641	0.0407256	0.383602	109	1.7656	0.416119
ACVR2B	86	2164242	86	2164242	13	180642	0.0407331	0.383602	99	1.81106	0.416119
TENM4	580	2163748	580	2163748	62	180593	0.0407354	0.383602	642	1.28077	0.416119
IP6K2	132	2164196	132	2164196	18	180637	0.04079	0.383845	150	1.63376	0.415844
DIXDC1	259	2164069	259	2164069	31	180624	0.0410301	0.385833	290	1.43403	0.413601
MAST4	591	2163737	591	2163737	63	180592	0.0411458	0.386649	654	1.2772	0.412683
ZNF687	60	2164268	60	2164268	10	180645	0.041542	0.389278	70	1.9968	0.40974
PDE5A	60	2164268	60	2164268	10	180645	0.041542	0.389278	70	1.9968	0.40974
ARHGEF25	60	2164268	60	2164268	10	180645	0.041542	0.389278	70	1.9968	0.40974
C14orf178	60	2164268	60	2164268	10	180645	0.041542	0.389278	70	1.9968	0.40974
CATSPERG	190	2164138	190	2164138	24	180631	0.0416151	0.38969	214	1.51339	0.409281
RFX7	123	2164205	123	2164205	17	180638	0.0416681	0.389914	140	1.6559	0.409032
TK2	161	2164167	161	2164167	21	180634	0.0417744	0.390634	182	1.56273	0.40823
MECP2	250	2164078	250	2164078	30	180625	0.0427015	0.399025	280	1.43773	0.399
GOPC	69	2164259	69	2164259	11	180644	0.0428079	0.399461	80	1.90998	0.398526
THAP7	69	2164259	69	2164259	11	180644	0.0428079	0.399461	80	1.90998	0.398526
MLIP	393	2163935	393	2163935	44	180611	0.042884	0.399613	437	1.34141	0.39836
SLC7A11	582	2163746	582	2163746	62	180593	0.0428641	0.399613	644	1.27636	0.39836
LRRK1	152	2164176	152	2164176	20	180635	0.0430454	0.40068	172	1.57644	0.397202
IGFLR1	105	2164223	105	2164223	15	180640	0.0430585	0.40068	120	1.71155	0.397202
HSBP1L1	133	2164195	133	2164195	18	180637	0.0430998	0.400786	151	1.62148	0.397087
ACTRT3	28	2164300	28	2164300	6	180649	0.0433857	0.400936	34	2.56729	0.396925
JMJD4	28	2164300	28	2164300	6	180649	0.0433857	0.400936	34	2.56729	0.396925
ARL14EP	28	2164300	28	2164300	6	180649	0.0433857	0.400936	34	2.56729	0.396925
TMEM173	28	2164300	28	2164300	6	180649	0.0433857	0.400936	34	2.56729	0.396925
PRPH	28	2164300	28	2164300	6	180649	0.0433857	0.400936	34	2.56729	0.396925
PROK2	28	2164300	28	2164300	6	180649	0.0433857	0.400936	34	2.56729	0.396925
AMACR	52	2164276	52	2164276	9	180646	0.0432338	0.400936	61	2.07359	0.396925
MIA3	52	2164276	52	2164276	9	180646	0.0432338	0.400936	61	2.07359	0.396925
EXTL2	52	2164276	52	2164276	9	180646	0.0432338	0.400936	61	2.07359	0.396925
GOLIM4	96	2164232	96	2164232	14	180641	0.0434824	0.400998	110	1.74721	0.396858
DLX3	78	2164250	78	2164250	12	180643	0.0434572	0.400998	90	1.8432	0.396858
ACOX3	78	2164250	78	2164250	12	180643	0.0434572	0.400998	90	1.8432	0.396858
TMEM131	301	2164027	301	2164027	35	180620	0.0435306	0.401166	336	1.39315	0.396676
PPP1R3F	87	2164241	87	2164241	13	180642	0.0436439	0.401656	100	1.79024	0.396145
ARHGAP4	87	2164241	87	2164241	13	180642	0.0436439	0.401656	100	1.79024	0.396145
SNTG1	971	2163357	971	2163357	98	180557	0.0438273	0.403067	1069	1.20926	0.394623
TRHDE	1026	2163302	1026	2163302	103	180552	0.0441681	0.405922	1129	1.20283	0.391558
PAPD7	44	2164284	44	2164284	8	180647	0.0444114	0.40679	52	2.17832	0.390629
BAG2	221	2164107	221	2164107	27	180628	0.044322	0.40679	248	1.46374	0.390629
SLC39A3	44	2164284	44	2164284	8	180647	0.0444114	0.40679	52	2.17832	0.390629
ELFN1	231	2164097	231	2164097	28	180627	0.0444147	0.40679	259	1.45225	0.390629
DKC1	44	2164284	44	2164284	8	180647	0.0444114	0.40679	52	2.17832	0.390629
AZI2	36	2164292	36	2164292	7	180648	0.0446849	0.408426	43	2.32958	0.388887
HES1	36	2164292	36	2164292	7	180648	0.0446849	0.408426	43	2.32958	0.388887
SDC4	36	2164292	36	2164292	7	180648	0.0446849	0.408426	43	2.32958	0.388887
OR2L13	14	2164314	14	2164314	4	180651	0.045007	0.410808	18	3.42304	0.386361
IDS	14	2164314	14	2164314	4	180651	0.045007	0.410808	18	3.42304	0.386361
NSUN2	61	2164267	61	2164267	10	180645	0.0451429	0.410927	71	1.96406	0.386236
PALM3	61	2164267	61	2164267	10	180645	0.0451429	0.410927	71	1.96406	0.386236
SUN1	182	2164146	182	2164146	23	180632	0.0451195	0.410927	205	1.51408	0.386236
DDR1	61	2164267	61	2164267	10	180645	0.0451429	0.410927	71	1.96406	0.386236
MON2	153	2164175	153	2164175	20	180635	0.0452791	0.411606	173	1.56613	0.385518
IFRD2	153	2164175	153	2164175	20	180635	0.0452791	0.411606	173	1.56613	0.385518
TPPP	21	2164307	21	2164307	5	180650	0.0456911	0.413664	26	2.85254	0.383352
EIF4G1	21	2164307	21	2164307	5	180650	0.0456911	0.413664	26	2.85254	0.383352
GADD45B	21	2164307	21	2164307	5	180650	0.0456911	0.413664	26	2.85254	0.383352
COMP	21	2164307	21	2164307	5	180650	0.0456911	0.413664	26	2.85254	0.383352
GDF7	21	2164307	21	2164307	5	180650	0.0456911	0.413664	26	2.85254	0.383352
TSTA3	21	2164307	21	2164307	5	180650	0.0456911	0.413664	26	2.85254	0.383352
RABIF	106	2164222	106	2164222	15	180640	0.0457859	0.414242	121	1.6954	0.382746
SPG20	323	2164005	323	2164005	37	180618	0.0459797	0.415433	360	1.37245	0.381499
PLA2G16	500	2163828	500	2163828	54	180601	0.0459648	0.415433	554	1.29398	0.381499
CNBP	163	2164165	163	2164165	21	180634	0.0460817	0.416073	184	1.54356	0.38083
KHDRBS3	232	2164096	232	2164096	28	180627	0.0462461	0.416516	260	1.44599	0.380369
DNAH11	692	2163636	692	2163636	72	180583	0.0462553	0.416516	764	1.24662	0.380369
MOCOS	70	2164258	70	2164258	11	180644	0.0462214	0.416516	81	1.8827	0.380369
SNX12	222	2164106	222	2164106	27	180628	0.0461938	0.416516	249	1.45715	0.380369
YIF1B	406	2163922	406	2163922	45	180610	0.0464399	0.417896	451	1.32796	0.378931
NFKBIB	469	2163859	469	2163859	51	180604	0.0467169	0.418759	520	1.30286	0.378035
NMU	88	2164240	88	2164240	13	180642	0.0466968	0.418759	101	1.76989	0.378035
GAB1	303	2164025	303	2164025	35	180620	0.0467061	0.418759	338	1.38395	0.378035
DOCK2	173	2164155	173	2164155	22	180633	0.0467237	0.418759	195	1.52359	0.378035
ABHD15	88	2164240	88	2164240	13	180642	0.0466968	0.418759	101	1.76989	0.378035
MPP2	79	2164249	79	2164249	12	180643	0.0466867	0.418759	91	1.81987	0.378035
CLCNKA	8	2164320	8	2164320	3	180652	0.0472018	0.419846	11	4.49273	0.376909
VIM	53	2164275	53	2164275	9	180646	0.0472531	0.419846	62	2.03447	0.376909
C16orf71	53	2164275	53	2164275	9	180646	0.0472531	0.419846	62	2.03447	0.376909
SLC25A32	53	2164275	53	2164275	9	180646	0.0472531	0.419846	62	2.03447	0.376909
FCHSD1	8	2164320	8	2164320	3	180652	0.0472018	0.419846	11	4.49273	0.376909
NIPAL4	8	2164320	8	2164320	3	180652	0.0472018	0.419846	11	4.49273	0.376909
RAX	8	2164320	8	2164320	3	180652	0.0472018	0.419846	11	4.49273	0.376909
DVL1	53	2164275	53	2164275	9	180646	0.0472531	0.419846	62	2.03447	0.376909
PRIMA1	53	2164275	53	2164275	9	180646	0.0472531	0.419846	62	2.03447	0.376909
INSIG1	8	2164320	8	2164320	3	180652	0.0472018	0.419846	11	4.49273	0.376909
KLF2	8	2164320	8	2164320	3	180652	0.0472018	0.419846	11	4.49273	0.376909
RD3	8	2164320	8	2164320	3	180652	0.0472018	0.419846	11	4.49273	0.376909
ANKRD63	8	2164320	8	2164320	3	180652	0.0472018	0.419846	11	4.49273	0.376909
SLIT3	2177	2162151	2177	2162151	206	180449	0.0478683	0.42503	2383	1.13381	0.371581
TOR1AIP1	135	2164193	135	2164193	18	180637	0.0479986	0.425904	153	1.59745	0.370688
CTAGE5	213	2164115	213	2164115	26	180629	0.0480379	0.42597	239	1.46247	0.370621
AGPAT3	243	2164085	243	2164085	29	180626	0.0480749	0.426015	272	1.42983	0.370575
FBXL14	145	2164183	145	2164183	19	180636	0.0491034	0.430564	164	1.56991	0.365962
PIGK	45	2164283	45	2164283	8	180647	0.0489126	0.430564	53	2.12991	0.365962
NCF1	62	2164266	62	2164266	10	180645	0.0489489	0.430564	72	1.93238	0.365962
FAM118A	45	2164283	45	2164283	8	180647	0.0489126	0.430564	53	2.12991	0.365962
ATP5I	45	2164283	45	2164283	8	180647	0.0489126	0.430564	53	2.12991	0.365962
ARF3	62	2164266	62	2164266	10	180645	0.0489489	0.430564	72	1.93238	0.365962
LRRC37A3	29	2164299	29	2164299	6	180649	0.0490745	0.430564	35	2.47876	0.365962
SLC9A3	29	2164299	29	2164299	6	180649	0.0490745	0.430564	35	2.47876	0.365962
TMEM114	62	2164266	62	2164266	10	180645	0.0489489	0.430564	72	1.93238	0.365962
PLXNB1	45	2164283	45	2164283	8	180647	0.0489126	0.430564	53	2.12991	0.365962
IER5L	45	2164283	45	2164283	8	180647	0.0489126	0.430564	53	2.12991	0.365962
GNPNAT1	62	2164266	62	2164266	10	180645	0.0489489	0.430564	72	1.93238	0.365962
RAB13	29	2164299	29	2164299	6	180649	0.0490745	0.430564	35	2.47876	0.365962
USP53	45	2164283	45	2164283	8	180647	0.0489126	0.430564	53	2.12991	0.365962
JUND	29	2164299	29	2164299	6	180649	0.0490745	0.430564	35	2.47876	0.365962
BORCS6	62	2164266	62	2164266	10	180645	0.0489489	0.430564	72	1.93238	0.365962
ANKLE1	98	2164230	98	2164230	14	180641	0.0493842	0.431894	112	1.71155	0.364623
RFXANK	126	2164202	126	2164202	17	180638	0.0492911	0.431894	143	1.61647	0.364623
CLUH	98	2164230	98	2164230	14	180641	0.0493842	0.431894	112	1.71155	0.364623
HES7	98	2164230	98	2164230	14	180641	0.0493842	0.431894	112	1.71155	0.364623
F2R	37	2164291	37	2164291	7	180648	0.0497411	0.433033	44	2.26662	0.363479
ACP6	37	2164291	37	2164291	7	180648	0.0497411	0.433033	44	2.26662	0.363479
SLITRK5	37	2164291	37	2164291	7	180648	0.0497411	0.433033	44	2.26662	0.363479
MNX1	37	2164291	37	2164291	7	180648	0.0497411	0.433033	44	2.26662	0.363479
PSENEN	37	2164291	37	2164291	7	180648	0.0497411	0.433033	44	2.26662	0.363479
NIPSNAP3B	37	2164291	37	2164291	7	180648	0.0497411	0.433033	44	2.26662	0.363479
C8orf34	912	2163416	912	2163416	92	180563	0.0496683	0.433033	1004	1.20866	0.363479
C11orf1	80	2164248	80	2164248	12	180643	0.0500773	0.434827	92	1.79712	0.361684
NAPEPLD	214	2164114	214	2164114	26	180629	0.0500712	0.434827	240	1.45563	0.361684
DESI1	155	2164173	155	2164173	20	180635	0.0499948	0.434827	175	1.54592	0.361684
GPAT4	80	2164248	80	2164248	12	180643	0.0500773	0.434827	92	1.79712	0.361684
PHOX2A	3	2164325	3	2164325	2	180653	0.0507228	0.435965	5	7.98704	0.360548
SIX2	3	2164325	3	2164325	2	180653	0.0507228	0.435965	5	7.98704	0.360548
FOXN1	3	2164325	3	2164325	2	180653	0.0507228	0.435965	5	7.98704	0.360548
MMP27	3	2164325	3	2164325	2	180653	0.0507228	0.435965	5	7.98704	0.360548
C6orf89	367	2163961	367	2163961	41	180614	0.0502561	0.435965	408	1.33849	0.360548
KRT18	3	2164325	3	2164325	2	180653	0.0507228	0.435965	5	7.98704	0.360548
MYL12A	136	2164192	136	2164192	18	180637	0.0505908	0.435965	154	1.58571	0.360548
RILPL1	295	2164033	295	2164033	34	180621	0.0504518	0.435965	329	1.38087	0.360548
C4orf45	409	2163919	409	2163919	45	180610	0.0507626	0.435965	454	1.31822	0.360548
SPEF2	409	2163919	409	2163919	45	180610	0.0507626	0.435965	454	1.31822	0.360548
ABHD11	3	2164325	3	2164325	2	180653	0.0507228	0.435965	5	7.98704	0.360548
RASL10A	3	2164325	3	2164325	2	180653	0.0507228	0.435965	5	7.98704	0.360548
MAGEE1	3	2164325	3	2164325	2	180653	0.0507228	0.435965	5	7.98704	0.360548
PPFIA4	136	2164192	136	2164192	18	180637	0.0505908	0.435965	154	1.58571	0.360548
SALL2	117	2164211	117	2164211	16	180639	0.0505039	0.435965	133	1.63841	0.360548
HTRA1	136	2164192	136	2164192	18	180637	0.0505908	0.435965	154	1.58571	0.360548
CHRNG	3	2164325	3	2164325	2	180653	0.0507228	0.435965	5	7.98704	0.360548
RABGEF1	285	2164043	285	2164043	33	180622	0.0508239	0.436212	318	1.38728	0.360303
ATP10A	837	2163491	837	2163491	85	180570	0.0509052	0.436629	922	1.21675	0.359888
CTF1	175	2164153	175	2164153	22	180633	0.0512439	0.439252	197	1.50618	0.357286
WNT10B	54	2164274	54	2164274	9	180646	0.0515125	0.440989	63	1.99679	0.355572
GTSF1	54	2164274	54	2164274	9	180646	0.0515125	0.440989	63	1.99679	0.355572
TMEM98	108	2164220	108	2164220	15	180640	0.0516007	0.441282	123	1.66401	0.355284
USP11	146	2164182	146	2164182	19	180636	0.0516425	0.441282	165	1.55916	0.355284
CDC25B	185	2164143	185	2164143	23	180632	0.0516457	0.441282	208	1.48952	0.355284
IPCEF1	255	2164073	255	2164073	30	180625	0.0517176	0.441614	285	1.40953	0.354957
TSC22D3	195	2164133	195	2164133	24	180631	0.0519234	0.443089	219	1.47458	0.353509
PLAGL2	127	2164201	127	2164201	17	180638	0.0520372	0.443777	144	1.60374	0.352835
FAM126A	225	2164103	225	2164103	27	180628	0.0521557	0.444504	252	1.43772	0.352125
OSCP1	327	2164001	327	2164001	37	180618	0.0525258	0.447373	364	1.35566	0.349331
EFNA4	22	2164306	22	2164306	5	180650	0.0526449	0.447535	27	2.72288	0.349173
OCIAD2	22	2164306	22	2164306	5	180650	0.0526449	0.447535	27	2.72288	0.349173
NEK7	286	2164042	286	2164042	33	180622	0.0526453	0.447535	319	1.38243	0.349173
ATP5J2	63	2164265	63	2164265	10	180645	0.0529634	0.449668	73	1.90171	0.347108
POLR1D	63	2164265	63	2164265	10	180645	0.0529634	0.449668	73	1.90171	0.347108
CDK17	276	2164052	276	2164052	32	180623	0.0530278	0.449929	308	1.38911	0.346856
ZNF165	15	2164313	15	2164313	4	180651	0.0536423	0.451047	19	3.19483	0.345778
ABCG4	15	2164313	15	2164313	4	180651	0.0536423	0.451047	19	3.19483	0.345778
ZNF304	15	2164313	15	2164313	4	180651	0.0536423	0.451047	19	3.19483	0.345778
TAOK2	81	2164247	81	2164247	12	180643	0.0536316	0.451047	93	1.77493	0.345778
PPP1R9B	46	2164282	46	2164282	8	180647	0.0536992	0.451047	54	2.0836	0.345778
VASH1	15	2164313	15	2164313	4	180651	0.0536423	0.451047	19	3.19483	0.345778
PAQR3	46	2164282	46	2164282	8	180647	0.0536992	0.451047	54	2.0836	0.345778
TRPM5	15	2164313	15	2164313	4	180651	0.0536423	0.451047	19	3.19483	0.345778
NDUFAF4	15	2164313	15	2164313	4	180651	0.0536423	0.451047	19	3.19483	0.345778
PPP2CB	81	2164247	81	2164247	12	180643	0.0536316	0.451047	93	1.77493	0.345778
DCUN1D4	90	2164238	90	2164238	13	180642	0.0532393	0.451047	103	1.73056	0.345778
ASIC4	46	2164282	46	2164282	8	180647	0.0536992	0.451047	54	2.0836	0.345778
C1orf105	15	2164313	15	2164313	4	180651	0.0536423	0.451047	19	3.19483	0.345778
RARRES3	72	2164256	72	2164256	11	180644	0.0535937	0.451047	83	1.8304	0.345778
SSR3	46	2164282	46	2164282	8	180647	0.0536992	0.451047	54	2.0836	0.345778
FAM109A	15	2164313	15	2164313	4	180651	0.0536423	0.451047	19	3.19483	0.345778
TBC1D23	602	2163726	602	2163726	63	180592	0.0538813	0.452291	665	1.25386	0.344582
MTA1	147	2164181	147	2164181	19	180636	0.0542731	0.455294	166	1.54855	0.341708
TCF3	216	2164112	216	2164112	26	180629	0.0543232	0.455429	242	1.44215	0.341579
ACTA2	109	2164219	109	2164219	15	180640	0.054692	0.458234	124	1.64874	0.338913
NGLY1	128	2164200	128	2164200	17	180638	0.0548886	0.459306	145	1.59121	0.337898
SMYD2	128	2164200	128	2164200	17	180638	0.0548886	0.459306	145	1.59121	0.337898
OSMR	277	2164051	277	2164051	32	180623	0.0549424	0.459468	309	1.38409	0.337745
SHISA2	38	2164290	38	2164290	7	180648	0.0551447	0.459611	45	2.20697	0.33761
MFSD3	30	2164298	30	2164298	6	180649	0.0552	0.459611	36	2.39614	0.33761
ADAMTSL4	38	2164290	38	2164290	7	180648	0.0551447	0.459611	45	2.20697	0.33761
TAP1	30	2164298	30	2164298	6	180649	0.0552	0.459611	36	2.39614	0.33761
WLS	157	2164171	157	2164171	20	180635	0.05505	0.459611	177	1.52623	0.33761
LENG9	30	2164298	30	2164298	6	180649	0.0552	0.459611	36	2.39614	0.33761
BOK	30	2164298	30	2164298	6	180649	0.0552	0.459611	36	2.39614	0.33761
ABHD3	360	2163968	360	2163968	40	180615	0.0558093	0.464183	400	1.33123	0.333311
FAM110D	100	2164228	100	2164228	14	180641	0.0558186	0.464183	114	1.67732	0.333311
CSNK1G2	138	2164190	138	2164190	18	180637	0.0560682	0.464813	156	1.56272	0.332722
NCKIPSD	55	2164273	55	2164273	9	180646	0.0560155	0.464813	64	1.96048	0.332722
NDUFA4L2	138	2164190	138	2164190	18	180637	0.0560682	0.464813	156	1.56272	0.332722
TMEM64	55	2164273	55	2164273	9	180646	0.0560155	0.464813	64	1.96048	0.332722
PLEKHA3	55	2164273	55	2164273	9	180646	0.0560155	0.464813	64	1.96048	0.332722
ANP32B	237	2164091	237	2164091	28	180627	0.0562397	0.465946	265	1.41548	0.331664
RNF44	187	2164141	187	2164141	23	180632	0.0563556	0.466617	210	1.47359	0.331039
ADAR	197	2164131	197	2164131	24	180631	0.0565205	0.467404	221	1.45961	0.330308
TMEM87A	350	2163978	350	2163978	39	180616	0.0565041	0.467404	389	1.33504	0.330308
ST3GAL6	91	2164237	91	2164237	13	180642	0.0567335	0.468876	104	1.71154	0.328942
MYCL	278	2164050	278	2164050	32	180623	0.0569065	0.470015	310	1.37911	0.327889
TBC1D13	64	2164264	64	2164264	10	180645	0.0571898	0.472063	74	1.87199	0.326
FKBP11	82	2164246	82	2164246	12	180643	0.0573522	0.473111	94	1.75329	0.325037
ETV1	73	2164255	73	2164255	11	180644	0.0575583	0.474227	84	1.80532	0.324014
PHF23	73	2164255	73	2164255	11	180644	0.0575583	0.474227	84	1.80532	0.324014
EPB41L3	445	2163883	445	2163883	48	180607	0.0576165	0.474414	493	1.29235	0.323842
LRRC16A	887	2163441	887	2163441	89	180566	0.0577158	0.474939	976	1.2022	0.323362
GRHL3	129	2164199	129	2164199	17	180638	0.0578468	0.475724	146	1.57887	0.322645
ZNFX1	168	2164160	168	2164160	21	180634	0.0582331	0.478606	189	1.49761	0.320021
TIMM23B	351	2163977	351	2163977	39	180616	0.0582791	0.478691	390	1.33123	0.319945
ZBTB7B	238	2164090	238	2164090	28	180627	0.058411	0.479185	266	1.40953	0.319497
APOO	289	2164039	289	2164039	33	180622	0.0583943	0.479185	322	1.36808	0.319497
LIFR	178	2164150	178	2164150	22	180633	0.058597	0.480416	200	1.48079	0.318382
NDUFS6	47	2164281	47	2164281	8	180647	0.0587751	0.481287	55	2.03927	0.317596
ZNF853	47	2164281	47	2164281	8	180647	0.0587751	0.481287	55	2.03927	0.317596
TAF3	218	2164110	218	2164110	26	180629	0.0588279	0.481424	244	1.42892	0.317472
TMEM101	208	2164120	208	2164120	25	180630	0.0589219	0.481883	233	1.44002	0.317058
C18orf65	139	2164189	139	2164189	18	180637	0.0589561	0.481883	157	1.55148	0.317058
RABAC1	9	2164319	9	2164319	3	180652	0.0594238	0.48217	12	3.99353	0.3168
ARTN	9	2164319	9	2164319	3	180652	0.0594238	0.48217	12	3.99353	0.3168
NGFR	9	2164319	9	2164319	3	180652	0.0594238	0.48217	12	3.99353	0.3168
IPO5	310	2164018	310	2164018	35	180620	0.059175	0.48217	345	1.3527	0.3168
GSTA2	9	2164319	9	2164319	3	180652	0.0594238	0.48217	12	3.99353	0.3168
MT1F	9	2164319	9	2164319	3	180652	0.0594238	0.48217	12	3.99353	0.3168
C4BPA	9	2164319	9	2164319	3	180652	0.0594238	0.48217	12	3.99353	0.3168
COL1A1	9	2164319	9	2164319	3	180652	0.0594238	0.48217	12	3.99353	0.3168
TMEM88	9	2164319	9	2164319	3	180652	0.0594238	0.48217	12	3.99353	0.3168
TAC3	9	2164319	9	2164319	3	180652	0.0594238	0.48217	12	3.99353	0.3168
NCK2	101	2164227	101	2164227	14	180641	0.0592406	0.48217	115	1.66071	0.3168
SLC2A4RG	101	2164227	101	2164227	14	180641	0.0592406	0.48217	115	1.66071	0.3168
MGME1	574	2163754	574	2163754	60	180595	0.0594729	0.482275	634	1.2524	0.316705
SLC38A11	478	2163850	478	2163850	51	180604	0.0595468	0.482582	529	1.27833	0.316429
MDP1	120	2164208	120	2164208	16	180639	0.0595851	0.482599	136	1.59745	0.316413
STXBP5	149	2164179	149	2164179	19	180636	0.0598132	0.483861	168	1.52776	0.315279
POMGNT1	149	2164179	149	2164179	19	180636	0.0598132	0.483861	168	1.52776	0.315279
EHBP1L1	23	2164305	23	2164305	5	180650	0.0601792	0.484769	28	2.60449	0.314465
ZNF792	23	2164305	23	2164305	5	180650	0.0601792	0.484769	28	2.60449	0.314465
RRAS	23	2164305	23	2164305	5	180650	0.0601792	0.484769	28	2.60449	0.314465
NAT16	23	2164305	23	2164305	5	180650	0.0601792	0.484769	28	2.60449	0.314465
COL6A1	23	2164305	23	2164305	5	180650	0.0601792	0.484769	28	2.60449	0.314465
DGKZ	352	2163976	352	2163976	39	180616	0.0600943	0.484769	391	1.32745	0.314465
TRIB2	23	2164305	23	2164305	5	180650	0.0601792	0.484769	28	2.60449	0.314465
SMTN	92	2164236	92	2164236	13	180642	0.0603792	0.486087	105	1.69294	0.313286
ACSS2	159	2164169	159	2164169	20	180635	0.0604542	0.486398	179	1.50703	0.313008
MFGE8	39	2164289	39	2164289	7	180648	0.0608992	0.487451	46	2.15038	0.312069
PIANP	39	2164289	39	2164289	7	180648	0.0608992	0.487451	46	2.15038	0.312069
GPR161	56	2164272	56	2164272	9	180646	0.0607653	0.487451	65	1.92548	0.312069
PHIP	130	2164198	130	2164198	17	180638	0.0609131	0.487451	147	1.56673	0.312069
CD8A	56	2164272	56	2164272	9	180646	0.0607653	0.487451	65	1.92548	0.312069
SLC25A22	39	2164289	39	2164289	7	180648	0.0608992	0.487451	46	2.15038	0.312069
NXPH1	726	2163602	726	2163602	74	180581	0.0606711	0.487451	800	1.22124	0.312069
RASL10B	56	2164272	56	2164272	9	180646	0.0607653	0.487451	65	1.92548	0.312069
CRTC2	39	2164289	39	2164289	7	180648	0.0608992	0.487451	46	2.15038	0.312069
SPATS2L	311	2164017	311	2164017	35	180620	0.0611351	0.488935	346	1.34835	0.310749
ZNF251	83	2164245	83	2164245	12	180643	0.0612412	0.488984	95	1.73216	0.310705
CDV3	83	2164245	83	2164245	12	180643	0.0612412	0.488984	95	1.73216	0.310705
MB21D1	111	2164217	111	2164217	15	180640	0.061251	0.488984	126	1.61903	0.310705
C2orf82	31	2164297	31	2164297	6	180649	0.0617656	0.489295	37	2.31884	0.310429
LGALS3	31	2164297	31	2164297	6	180649	0.0617656	0.489295	37	2.31884	0.310429
DCAF16	65	2164263	65	2164263	10	180645	0.0616307	0.489295	75	1.84319	0.310429
NDUFS3	65	2164263	65	2164263	10	180645	0.0616307	0.489295	75	1.84319	0.310429
ARAP1	74	2164254	74	2164254	11	180644	0.0617121	0.489295	85	1.78093	0.310429
ELK3	65	2164263	65	2164263	10	180645	0.0616307	0.489295	75	1.84319	0.310429
NUCB1	65	2164263	65	2164263	10	180645	0.0616307	0.489295	75	1.84319	0.310429
INHBE	31	2164297	31	2164297	6	180649	0.0617656	0.489295	37	2.31884	0.310429
DMTF1	65	2164263	65	2164263	10	180645	0.0616307	0.489295	75	1.84319	0.310429
HYAL3	31	2164297	31	2164297	6	180649	0.0617656	0.489295	37	2.31884	0.310429
KIF1A	74	2164254	74	2164254	11	180644	0.0617121	0.489295	85	1.78093	0.310429
OS9	31	2164297	31	2164297	6	180649	0.0617656	0.489295	37	2.31884	0.310429
CPS1	65	2164263	65	2164263	10	180645	0.0616307	0.489295	75	1.84319	0.310429
SEMA6A	301	2164027	301	2164027	34	180621	0.0618129	0.489379	335	1.35334	0.310354
AMMECR1	395	2163933	395	2163933	43	180612	0.0621088	0.491432	438	1.30427	0.308537
HS6ST3	1311	2163017	1311	2163017	127	180528	0.0621839	0.491734	1438	1.16069	0.308269
NFAT5	760	2163568	760	2163568	77	180578	0.0624292	0.493382	837	1.2139	0.306816
VPS37D	16	2164312	16	2164312	4	180651	0.0631068	0.495225	20	2.99516	0.305197
RAB11FIP2	150	2164178	150	2164178	19	180636	0.0627252	0.495225	169	1.51758	0.305197
RPRML	16	2164312	16	2164312	4	180651	0.0631068	0.495225	20	2.99516	0.305197
MOAP1	16	2164312	16	2164312	4	180651	0.0631068	0.495225	20	2.99516	0.305197
RASAL3	16	2164312	16	2164312	4	180651	0.0631068	0.495225	20	2.99516	0.305197
CRISP1	16	2164312	16	2164312	4	180651	0.0631068	0.495225	20	2.99516	0.305197
ZDHHC23	16	2164312	16	2164312	4	180651	0.0631068	0.495225	20	2.99516	0.305197
LOC100132146	16	2164312	16	2164312	4	180651	0.0631068	0.495225	20	2.99516	0.305197
RQCD1	102	2164226	102	2164226	14	180641	0.0628016	0.495225	116	1.64443	0.305197
KIAA2013	16	2164312	16	2164312	4	180651	0.0631068	0.495225	20	2.99516	0.305197
RHAG	16	2164312	16	2164312	4	180651	0.0631068	0.495225	20	2.99516	0.305197
FTSJ3	16	2164312	16	2164312	4	180651	0.0631068	0.495225	20	2.99516	0.305197
DGKH	417	2163911	417	2163911	45	180610	0.0637415	0.499913	462	1.29293	0.301106
ADCK4	210	2164118	210	2164118	25	180630	0.0638127	0.50015	235	1.4263	0.3009
FOCAD	354	2163974	354	2163974	39	180616	0.0638465	0.50015	393	1.31995	0.3009
AIMP2	200	2164128	200	2164128	24	180631	0.0639462	0.500637	224	1.43771	0.300477
PODXL2	131	2164197	131	2164197	17	180638	0.0640889	0.500714	148	1.55477	0.30041
RUNX1T1	631	2163697	631	2163697	65	180590	0.0639939	0.500714	696	1.2342	0.30041
GDI1	48	2164280	48	2164280	8	180647	0.0641432	0.500714	56	1.99679	0.30041
REEP5	48	2164280	48	2164280	8	180647	0.0641432	0.500714	56	1.99679	0.30041
KRCC1	131	2164197	131	2164197	17	180638	0.0640889	0.500714	148	1.55477	0.30041
MUC4	112	2164216	112	2164216	15	180640	0.064722	0.504938	127	1.60457	0.296762
GCNT1	141	2164187	141	2164187	18	180637	0.0650366	0.507096	159	1.52947	0.29491
SH3GL3	1114	2163214	1114	2163214	109	180546	0.0651092	0.507366	1223	1.17234	0.294679
ENOSF1	241	2164087	241	2164087	28	180627	0.0652822	0.508185	269	1.39198	0.293978
FAM122C	503	2163825	503	2163825	53	180602	0.0654375	0.508185	556	1.26243	0.293978
TRIM23	57	2164271	57	2164271	9	180646	0.0657645	0.508185	66	1.89169	0.293978
DCTD	57	2164271	57	2164271	9	180646	0.0657645	0.508185	66	1.89169	0.293978
NDUFA1	57	2164271	57	2164271	9	180646	0.0657645	0.508185	66	1.89169	0.293978
CHST14	57	2164271	57	2164271	9	180646	0.0657645	0.508185	66	1.89169	0.293978
P2RX3	418	2163910	418	2163910	45	180610	0.0655182	0.508185	463	1.28983	0.293978
NFATC1	57	2164271	57	2164271	9	180646	0.0657645	0.508185	66	1.89169	0.293978
CNOT4	355	2163973	355	2163973	39	180616	0.0657844	0.508185	394	1.31623	0.293978
CBX8	57	2164271	57	2164271	9	180646	0.0657645	0.508185	66	1.89169	0.293978
CD55	57	2164271	57	2164271	9	180646	0.0657645	0.508185	66	1.89169	0.293978
WDR61	57	2164271	57	2164271	9	180646	0.0657645	0.508185	66	1.89169	0.293978
CC2D1B	57	2164271	57	2164271	9	180646	0.0657645	0.508185	66	1.89169	0.293978
KLHL2	151	2164177	151	2164177	19	180636	0.0657333	0.508185	170	1.50753	0.293978
NYAP1	57	2164271	57	2164271	9	180646	0.0657645	0.508185	66	1.89169	0.293978
WDR35	75	2164253	75	2164253	11	180644	0.066057	0.508352	86	1.75718	0.293835
CD247	221	2164107	221	2164107	26	180629	0.0660721	0.508352	247	1.40952	0.293835
KBTBD3	75	2164253	75	2164253	11	180644	0.066057	0.508352	86	1.75718	0.293835
SLCO5A1	303	2164025	303	2164025	34	180621	0.0659777	0.508352	337	1.34441	0.293835
ATN1	303	2164025	303	2164025	34	180621	0.0659777	0.508352	337	1.34441	0.293835
DUSP19	75	2164253	75	2164253	11	180644	0.066057	0.508352	86	1.75718	0.293835
SYNE2	894	2163434	894	2163434	89	180566	0.0658461	0.508352	983	1.19278	0.293835
CBY3	66	2164262	66	2164262	10	180645	0.0662883	0.509137	76	1.81526	0.293165
IQCB1	66	2164262	66	2164262	10	180645	0.0662883	0.509137	76	1.81526	0.293165
SNX17	161	2164167	161	2164167	20	180635	0.0662162	0.509137	181	1.48831	0.293165
PKN3	171	2164157	171	2164157	21	180634	0.0665166	0.510012	192	1.47134	0.29242
ATP1B1	103	2164225	103	2164225	14	180641	0.066503	0.510012	117	1.62846	0.29242
PDHX	103	2164225	103	2164225	14	180641	0.066503	0.510012	117	1.62846	0.29242
TRIM24	201	2164127	201	2164127	24	180631	0.0665659	0.510097	225	1.43056	0.292347
RILP	40	2164288	40	2164288	7	180648	0.0670071	0.512011	47	2.09662	0.290721
ABHD17C	440	2163888	440	2163888	47	180608	0.0669685	0.512011	487	1.2798	0.290721
TMUB2	40	2164288	40	2164288	7	180648	0.0670071	0.512011	47	2.09662	0.290721
WRNIP1	40	2164288	40	2164288	7	180648	0.0670071	0.512011	47	2.09662	0.290721
TERT	40	2164288	40	2164288	7	180648	0.0670071	0.512011	47	2.09662	0.290721
STAG1	1305	2163023	1305	2163023	126	180529	0.0672721	0.513742	1431	1.15684	0.289255
UBA1	132	2164196	132	2164196	17	180638	0.0673753	0.514236	149	1.54299	0.288837
NAA60	283	2164045	283	2164045	32	180623	0.0674895	0.514814	315	1.35474	0.28835
ITPR2	1529	2162799	1529	2162799	146	180509	0.0676529	0.515767	1675	1.1441	0.287547
COG5	242	2164086	242	2164086	28	180627	0.0676937	0.515784	270	1.38623	0.287532
RAB24	24	2164304	24	2164304	5	180650	0.068292	0.518368	29	2.49597	0.285362
ZNF576	94	2164234	94	2164234	13	180642	0.0681323	0.518368	107	1.65692	0.285362
HIBADH	1128	2163200	1128	2163200	110	180545	0.0683042	0.518368	1238	1.16841	0.285362
PLA1A	24	2164304	24	2164304	5	180650	0.068292	0.518368	29	2.49597	0.285362
TOR2A	24	2164304	24	2164304	5	180650	0.068292	0.518368	29	2.49597	0.285362
FOXF2	24	2164304	24	2164304	5	180650	0.068292	0.518368	29	2.49597	0.285362
RAP1GDS1	94	2164234	94	2164234	13	180642	0.0681323	0.518368	107	1.65692	0.285362
GNG7	1463	2162865	1463	2162865	140	180515	0.0688325	0.520943	1603	1.14657	0.28321
ATP6AP1L	152	2164176	152	2164176	19	180636	0.0688383	0.520943	171	1.49761	0.28321
RNF207	346	2163982	346	2163982	38	180617	0.0687354	0.520943	384	1.31584	0.28321
USP46	152	2164176	152	2164176	19	180636	0.0688383	0.520943	171	1.49761	0.28321
OXSM	32	2164296	32	2164296	6	180649	0.0687722	0.520943	38	2.24638	0.28321
BCL7A	202	2164126	202	2164126	24	180631	0.0692592	0.523832	226	1.42348	0.280808
HGSNAT	85	2164243	85	2164243	12	180643	0.0695324	0.52547	97	1.6914	0.279452
ZDHHC2	253	2164075	253	2164075	29	180626	0.0695545	0.52547	282	1.37331	0.279452
NUDT11	49	2164279	49	2164279	8	180647	0.0698055	0.525881	57	1.95603	0.279112
GJB7	49	2164279	49	2164279	8	180647	0.0698055	0.525881	57	1.95603	0.279112
ARPP19	123	2164205	123	2164205	16	180639	0.0697228	0.525881	139	1.55848	0.279112
SERPINA11	49	2164279	49	2164279	8	180647	0.0698055	0.525881	57	1.95603	0.279112
ST13	336	2163992	336	2163992	37	180618	0.0697061	0.525881	373	1.31934	0.279112
RIC1	104	2164224	104	2164224	14	180641	0.0703464	0.529359	118	1.6128	0.276249
SAMD10	104	2164224	104	2164224	14	180641	0.0703464	0.529359	118	1.6128	0.276249
MGARP	76	2164252	76	2164252	11	180644	0.0705949	0.530334	87	1.73406	0.27545
ANKRD10	76	2164252	76	2164252	11	180644	0.0705949	0.530334	87	1.73406	0.27545
TUSC3	274	2164054	274	2164054	31	180624	0.0705443	0.530334	305	1.35551	0.27545
NECAB2	133	2164195	133	2164195	17	180638	0.0707734	0.531377	150	1.53139	0.274598
AGRP	58	2164270	58	2164270	9	180646	0.071015	0.532223	67	1.85908	0.273907
CIB2	67	2164261	67	2164261	10	180645	0.0711647	0.532223	77	1.78817	0.273907
C1orf123	67	2164261	67	2164261	10	180645	0.0711647	0.532223	77	1.78817	0.273907
PPP6R1	67	2164261	67	2164261	10	180645	0.0711647	0.532223	77	1.78817	0.273907
PRICKLE4	58	2164270	58	2164270	9	180646	0.071015	0.532223	67	1.85908	0.273907
CMSS1	67	2164261	67	2164261	10	180645	0.0711647	0.532223	77	1.78817	0.273907
EXTL1	58	2164270	58	2164270	9	180646	0.071015	0.532223	67	1.85908	0.273907
ADORA1	143	2164185	143	2164185	18	180637	0.0715308	0.534662	161	1.50808	0.271921
ZNF747	213	2164115	213	2164115	25	180630	0.0716703	0.535405	238	1.40621	0.271318
FAM157A	4	2164324	4	2164324	2	180653	0.0722567	0.535894	6	5.99028	0.270921
ATOH1	4	2164324	4	2164324	2	180653	0.0722567	0.535894	6	5.99028	0.270921
RPRM	4	2164324	4	2164324	2	180653	0.0722567	0.535894	6	5.99028	0.270921
HIST1H1C	4	2164324	4	2164324	2	180653	0.0722567	0.535894	6	5.99028	0.270921
SP9	4	2164324	4	2164324	2	180653	0.0722567	0.535894	6	5.99028	0.270921
VAMP8	4	2164324	4	2164324	2	180653	0.0722567	0.535894	6	5.99028	0.270921
PLCB2	4	2164324	4	2164324	2	180653	0.0722567	0.535894	6	5.99028	0.270921
SH3BGRL3	4	2164324	4	2164324	2	180653	0.0722567	0.535894	6	5.99028	0.270921
C3orf80	4	2164324	4	2164324	2	180653	0.0722567	0.535894	6	5.99028	0.270921
HIST1H2BJ	4	2164324	4	2164324	2	180653	0.0722567	0.535894	6	5.99028	0.270921
TMEM220	153	2164175	153	2164175	19	180636	0.0720414	0.535894	172	1.48782	0.270921
IFITM3	4	2164324	4	2164324	2	180653	0.0722567	0.535894	6	5.99028	0.270921
AGTR1	114	2164214	114	2164214	15	180640	0.0720538	0.535894	129	1.57642	0.270921
TP53	163	2164165	163	2164165	20	180635	0.0723434	0.536239	183	1.47005	0.270641
TBX2	41	2164287	41	2164287	7	180648	0.0734695	0.537436	48	2.04548	0.269673
FAM174A	17	2164311	17	2164311	4	180651	0.0733836	0.537436	21	2.81897	0.269673
NDUFB9	41	2164287	41	2164287	7	180648	0.0734695	0.537436	48	2.04548	0.269673
DTX4	17	2164311	17	2164311	4	180651	0.0733836	0.537436	21	2.81897	0.269673
ZNF776	17	2164311	17	2164311	4	180651	0.0733836	0.537436	21	2.81897	0.269673
CSPG5	41	2164287	41	2164287	7	180648	0.0734695	0.537436	48	2.04548	0.269673
ATP6V0B	17	2164311	17	2164311	4	180651	0.0733836	0.537436	21	2.81897	0.269673
NEU3	41	2164287	41	2164287	7	180648	0.0734695	0.537436	48	2.04548	0.269673
GPSM3	41	2164287	41	2164287	7	180648	0.0734695	0.537436	48	2.04548	0.269673
PPIC	10	2164318	10	2164318	3	180652	0.0729603	0.537436	13	3.59418	0.269673
TTK	10	2164318	10	2164318	3	180652	0.0729603	0.537436	13	3.59418	0.269673
NATD1	10	2164318	10	2164318	3	180652	0.0729603	0.537436	13	3.59418	0.269673
HOXD3	10	2164318	10	2164318	3	180652	0.0729603	0.537436	13	3.59418	0.269673
IRX3	17	2164311	17	2164311	4	180651	0.0733836	0.537436	21	2.81897	0.269673
IL17RE	124	2164204	124	2164204	16	180639	0.0733428	0.537436	140	1.54591	0.269673
EGFL7	41	2164287	41	2164287	7	180648	0.0734695	0.537436	48	2.04548	0.269673
ZNF483	41	2164287	41	2164287	7	180648	0.0734695	0.537436	48	2.04548	0.269673
HOXB5	10	2164318	10	2164318	3	180652	0.0729603	0.537436	13	3.59418	0.269673
ZNF549	17	2164311	17	2164311	4	180651	0.0733836	0.537436	21	2.81897	0.269673
CHST13	10	2164318	10	2164318	3	180652	0.0729603	0.537436	13	3.59418	0.269673
EN1	17	2164311	17	2164311	4	180651	0.0733836	0.537436	21	2.81897	0.269673
CNKSR1	10	2164318	10	2164318	3	180652	0.0729603	0.537436	13	3.59418	0.269673
POU1F1	17	2164311	17	2164311	4	180651	0.0733836	0.537436	21	2.81897	0.269673
G6PC2	17	2164311	17	2164311	4	180651	0.0733836	0.537436	21	2.81897	0.269673
FBXL17	725	2163603	725	2163603	73	180582	0.0743072	0.538789	798	1.20639	0.268581
ZNF579	25	2164303	25	2164303	5	180650	0.0769779	0.538789	30	2.39613	0.268581
C15orf61	164	2164164	164	2164164	20	180635	0.075546	0.538789	184	1.46108	0.268581
PKNOX1	265	2164063	265	2164063	30	180625	0.0737551	0.538789	295	1.35634	0.268581
MSI1	134	2164194	134	2164194	17	180638	0.0742842	0.538789	151	1.51996	0.268581
CCDC30	174	2164154	174	2164154	21	180634	0.0755756	0.538789	195	1.44597	0.268581
RTN4R	25	2164303	25	2164303	5	180650	0.0769779	0.538789	30	2.39613	0.268581
UBXN7	204	2164124	204	2164124	24	180631	0.0748689	0.538789	228	1.40952	0.268581
ARL5B	77	2164251	77	2164251	11	180644	0.0753271	0.538789	88	1.71154	0.268581
CYBA	25	2164303	25	2164303	5	180650	0.0769779	0.538789	30	2.39613	0.268581
PTPN4	509	2163819	509	2163819	53	180602	0.0757508	0.538789	562	1.24755	0.268581
CCDC92	59	2164269	59	2164269	9	180646	0.0765182	0.538789	68	1.82757	0.268581
EMD	25	2164303	25	2164303	5	180650	0.0769779	0.538789	30	2.39613	0.268581
UBA5	59	2164269	59	2164269	9	180646	0.0765182	0.538789	68	1.82757	0.268581
NTN3	25	2164303	25	2164303	5	180650	0.0769779	0.538789	30	2.39613	0.268581
TGFB1	194	2164134	194	2164134	23	180632	0.0752166	0.538789	217	1.42042	0.268581
KCNMB4	77	2164251	77	2164251	11	180644	0.0753271	0.538789	88	1.71154	0.268581
C17orf75	134	2164194	134	2164194	17	180638	0.0742842	0.538789	151	1.51996	0.268581
PRR16	825	2163503	825	2163503	82	180573	0.0762743	0.538789	907	1.19087	0.268581
UNK	770	2163558	770	2163558	77	180578	0.0761182	0.538789	847	1.19813	0.268581
PM20D2	86	2164242	86	2164242	12	180643	0.0739376	0.538789	98	1.67174	0.268581
C8orf31	33	2164295	33	2164295	6	180649	0.0762189	0.538789	39	2.1783	0.268581
ELMO2	33	2164295	33	2164295	6	180649	0.0762189	0.538789	39	2.1783	0.268581
ADAP1	59	2164269	59	2164269	9	180646	0.0765182	0.538789	68	1.82757	0.268581
OTX1	33	2164295	33	2164295	6	180649	0.0762189	0.538789	39	2.1783	0.268581
PDIA5	50	2164278	50	2164278	8	180647	0.0757633	0.538789	58	1.91691	0.268581
VASP	105	2164223	105	2164223	14	180641	0.0743328	0.538789	119	1.59744	0.268581
PRMT6	50	2164278	50	2164278	8	180647	0.0757633	0.538789	58	1.91691	0.268581
DYRK4	25	2164303	25	2164303	5	180650	0.0769779	0.538789	30	2.39613	0.268581
SLC1A4	33	2164295	33	2164295	6	180649	0.0762189	0.538789	39	2.1783	0.268581
SLC2A3	50	2164278	50	2164278	8	180647	0.0757633	0.538789	58	1.91691	0.268581
BCL11B	214	2164114	214	2164114	25	180630	0.0744311	0.538789	239	1.39964	0.268581
RGS13	33	2164295	33	2164295	6	180649	0.0762189	0.538789	39	2.1783	0.268581
C1orf198	50	2164278	50	2164278	8	180647	0.0757633	0.538789	58	1.91691	0.268581
REM2	0	2164328	1	2164327	1	180654	0.0770389	0.538789	2	11.9805	0.268581
CAMK1	0	2164328	1	2164327	1	180654	0.0770389	0.538789	2	11.9805	0.268581
CCDC116	0	2164328	1	2164327	1	180654	0.0770389	0.538789	2	11.9805	0.268581
VCX	0	2164328	1	2164327	1	180654	0.0770389	0.538789	2	11.9805	0.268581
MAGEC2	0	2164328	1	2164327	1	180654	0.0770389	0.538789	2	11.9805	0.268581
RAET1G	0	2164328	1	2164327	1	180654	0.0770389	0.538789	2	11.9805	0.268581
GOLGA8A	0	2164328	1	2164327	1	180654	0.0770389	0.538789	2	11.9805	0.268581
FCER1G	0	2164328	1	2164327	1	180654	0.0770389	0.538789	2	11.9805	0.268581
ATOH7	0	2164328	1	2164327	1	180654	0.0770389	0.538789	2	11.9805	0.268581
KRT4	0	2164328	1	2164327	1	180654	0.0770389	0.538789	2	11.9805	0.268581
MCCD1	0	2164328	1	2164327	1	180654	0.0770389	0.538789	2	11.9805	0.268581
AVPR2	0	2164328	1	2164327	1	180654	0.0770389	0.538789	2	11.9805	0.268581
IFITM5	0	2164328	1	2164327	1	180654	0.0770389	0.538789	2	11.9805	0.268581
C16orf90	0	2164328	1	2164327	1	180654	0.0770389	0.538789	2	11.9805	0.268581
TRIM40	0	2164328	1	2164327	1	180654	0.0770389	0.538789	2	11.9805	0.268581
RIPK3	0	2164328	1	2164327	1	180654	0.0770389	0.538789	2	11.9805	0.268581
RAB6C	0	2164328	1	2164327	1	180654	0.0770389	0.538789	2	11.9805	0.268581
SPRN	0	2164328	1	2164327	1	180654	0.0770389	0.538789	2	11.9805	0.268581
NAP1L3	0	2164328	1	2164327	1	180654	0.0770389	0.538789	2	11.9805	0.268581
SOST	0	2164328	1	2164327	1	180654	0.0770389	0.538789	2	11.9805	0.268581
SOSTDC1	0	2164328	1	2164327	1	180654	0.0770389	0.538789	2	11.9805	0.268581
TRPV6	0	2164328	1	2164327	1	180654	0.0770389	0.538789	2	11.9805	0.268581
PRSS33	0	2164328	1	2164327	1	180654	0.0770389	0.538789	2	11.9805	0.268581
HCRTR1	0	2164328	1	2164327	1	180654	0.0770389	0.538789	2	11.9805	0.268581
CHRM4	0	2164328	1	2164327	1	180654	0.0770389	0.538789	2	11.9805	0.268581
MYF6	0	2164328	1	2164327	1	180654	0.0770389	0.538789	2	11.9805	0.268581
SSTR3	0	2164328	1	2164327	1	180654	0.0770389	0.538789	2	11.9805	0.268581
EGR4	0	2164328	1	2164327	1	180654	0.0770389	0.538789	2	11.9805	0.268581
KCNJ8	0	2164328	1	2164327	1	180654	0.0770389	0.538789	2	11.9805	0.268581
KRT6B	0	2164328	1	2164327	1	180654	0.0770389	0.538789	2	11.9805	0.268581
FAM150B	0	2164328	1	2164327	1	180654	0.0770389	0.538789	2	11.9805	0.268581
OR1J4	0	2164328	1	2164327	1	180654	0.0770389	0.538789	2	11.9805	0.268581
GSX2	0	2164328	1	2164327	1	180654	0.0770389	0.538789	2	11.9805	0.268581
TRIM10	0	2164328	1	2164327	1	180654	0.0770389	0.538789	2	11.9805	0.268581
TMEM151A	0	2164328	1	2164327	1	180654	0.0770389	0.538789	2	11.9805	0.268581
MAGEA4	0	2164328	1	2164327	1	180654	0.0770389	0.538789	2	11.9805	0.268581
CD207	0	2164328	1	2164327	1	180654	0.0770389	0.538789	2	11.9805	0.268581
FCGR3B	0	2164328	1	2164327	1	180654	0.0770389	0.538789	2	11.9805	0.268581
KLHL40	0	2164328	1	2164327	1	180654	0.0770389	0.538789	2	11.9805	0.268581
LINGO4	0	2164328	1	2164327	1	180654	0.0770389	0.538789	2	11.9805	0.268581
OR4C45	0	2164328	1	2164327	1	180654	0.0770389	0.538789	2	11.9805	0.268581
EVX2	0	2164328	1	2164327	1	180654	0.0770389	0.538789	2	11.9805	0.268581
ST8SIA3	0	2164328	1	2164327	1	180654	0.0770389	0.538789	2	11.9805	0.268581
MPEG1	0	2164328	1	2164327	1	180654	0.0770389	0.538789	2	11.9805	0.268581
TRO	0	2164328	1	2164327	1	180654	0.0770389	0.538789	2	11.9805	0.268581
C12orf71	0	2164328	1	2164327	1	180654	0.0770389	0.538789	2	11.9805	0.268581
CYP4A22	0	2164328	1	2164327	1	180654	0.0770389	0.538789	2	11.9805	0.268581
SOHLH1	0	2164328	1	2164327	1	180654	0.0770389	0.538789	2	11.9805	0.268581
MTRNR2L6	0	2164328	1	2164327	1	180654	0.0770389	0.538789	2	11.9805	0.268581
CRYAB	0	2164328	1	2164327	1	180654	0.0770389	0.538789	2	11.9805	0.268581
HYAL1	125	2164203	125	2164203	16	180639	0.0770848	0.538828	141	1.53354	0.26855
PPP3CC	738	2163590	738	2163590	74	180581	0.0774102	0.54082	812	1.20137	0.266947
RASSF5	135	2164193	135	2164193	17	180638	0.0779086	0.544018	152	1.5087	0.264387
WNK1	246	2164082	246	2164082	28	180627	0.0779604	0.544095	274	1.36368	0.264325
TMEM106B	195	2164133	195	2164133	23	180632	0.0782229	0.545642	218	1.41313	0.263092
HMHA1	185	2164143	185	2164143	22	180633	0.0785573	0.546265	207	1.42475	0.262597
SNRK	106	2164222	106	2164222	14	180641	0.0784634	0.546265	120	1.58237	0.262597
PDPK1	106	2164222	106	2164222	14	180641	0.0784634	0.546265	120	1.58237	0.262597
GPSM1	87	2164241	87	2164241	12	180643	0.0785175	0.546265	99	1.65252	0.262597
CASP2	87	2164241	87	2164241	12	180643	0.0785175	0.546265	99	1.65252	0.262597
MAN2C1	106	2164222	106	2164222	14	180641	0.0784634	0.546265	120	1.58237	0.262597
ZFP64	175	2164153	175	2164153	21	180634	0.0787711	0.547183	196	1.4377	0.261868
KAT6A	175	2164153	175	2164153	21	180634	0.0787711	0.547183	196	1.4377	0.261868
SERTAD2	165	2164163	165	2164163	20	180635	0.0788423	0.547393	185	1.45223	0.261701
SLC39A1	372	2163956	372	2163956	40	180615	0.0792382	0.549857	412	1.28828	0.259751
KCTD16	511	2163817	511	2163817	53	180602	0.0794315	0.550912	564	1.24266	0.258918
C4orf36	42	2164286	42	2164286	7	180648	0.0802861	0.553394	49	1.99678	0.256965
RNF103	42	2164286	42	2164286	7	180648	0.0802861	0.553394	49	1.99678	0.256965
TRIM41	42	2164286	42	2164286	7	180648	0.0802861	0.553394	49	1.99678	0.256965
ZNF414	42	2164286	42	2164286	7	180648	0.0802861	0.553394	49	1.99678	0.256965
LTBP3	78	2164250	78	2164250	11	180644	0.0802547	0.553394	89	1.68959	0.256965
ZBTB10	116	2164212	116	2164212	15	180640	0.0799126	0.553394	131	1.54924	0.256965
BHLHE40	42	2164286	42	2164286	7	180648	0.0802861	0.553394	49	1.99678	0.256965
CNTRL	78	2164250	78	2164250	11	180644	0.0802547	0.553394	89	1.68959	0.256965
PANK1	116	2164212	116	2164212	15	180640	0.0799126	0.553394	131	1.54924	0.256965
DCST1	479	2163849	479	2163849	50	180605	0.0799358	0.553394	529	1.25064	0.256965
RBCK1	78	2164250	78	2164250	11	180644	0.0802547	0.553394	89	1.68959	0.256965
SUMO2	78	2164250	78	2164250	11	180644	0.0802547	0.553394	89	1.68959	0.256965
FBXL22	206	2164122	206	2164122	24	180631	0.08078	0.556047	230	1.39583	0.254889
CLN6	206	2164122	206	2164122	24	180631	0.08078	0.556047	230	1.39583	0.254889
HS6ST2	299	2164029	299	2164029	33	180622	0.0807956	0.556047	332	1.32232	0.254889
TMLHE	126	2164202	126	2164202	16	180639	0.0809497	0.556534	142	1.52137	0.254508
DCLK1	631	2163697	631	2163697	64	180591	0.0809338	0.556534	695	1.21521	0.254508
RHOH	426	2163902	426	2163902	45	180610	0.0810272	0.556781	471	1.26561	0.254316
CACNA2D1	1531	2162797	1531	2162797	145	180510	0.0810804	0.55686	1676	1.13477	0.254254
GANC	566	2163762	566	2163762	58	180597	0.0812365	0.557646	624	1.22775	0.253642
UGCG	69	2164259	69	2164259	10	180645	0.0815783	0.558845	79	1.73634	0.252709
FOXN4	69	2164259	69	2164259	10	180645	0.0815783	0.558845	79	1.73634	0.252709
PERP	69	2164259	69	2164259	10	180645	0.0815783	0.558845	79	1.73634	0.252709
ZNF770	69	2164259	69	2164259	10	180645	0.0815783	0.558845	79	1.73634	0.252709
CRMP1	186	2164142	186	2164142	22	180633	0.0817404	0.559382	208	1.41709	0.252292
DSTN	405	2163923	405	2163923	43	180612	0.0817245	0.559382	448	1.27206	0.252292
FAM234B	51	2164277	51	2164277	8	180647	0.0820168	0.559495	59	1.87933	0.252204
FAM174B	146	2164182	146	2164182	18	180637	0.0820638	0.559495	164	1.47709	0.252204
NDFIP2	51	2164277	51	2164277	8	180647	0.0820168	0.559495	59	1.87933	0.252204
CMTM3	51	2164277	51	2164277	8	180647	0.0820168	0.559495	59	1.87933	0.252204
WNT5A	51	2164277	51	2164277	8	180647	0.0820168	0.559495	59	1.87933	0.252204
IFT57	51	2164277	51	2164277	8	180647	0.0820168	0.559495	59	1.87933	0.252204
STK39	534	2163794	534	2163794	55	180600	0.0820916	0.559495	589	1.23401	0.252204
BRPF3	176	2164152	176	2164152	21	180634	0.0820556	0.559495	197	1.42954	0.252204
NAIF1	60	2164268	60	2164268	9	180646	0.0822746	0.560171	69	1.79711	0.25168
TMEM63A	60	2164268	60	2164268	9	180646	0.0822746	0.560171	69	1.79711	0.25168
MOBP	459	2163869	459	2163869	48	180607	0.0828592	0.563864	507	1.25292	0.248826
DCHS2	342	2163986	342	2163986	37	180618	0.0831617	0.565635	379	1.29619	0.247464
AKAP11	88	2164240	88	2164240	12	180643	0.083273	0.566104	100	1.63374	0.247104
PHLDA3	18	2164310	18	2164310	4	180651	0.0844497	0.568325	22	2.66236	0.245404
GTF2I	438	2163890	438	2163890	46	180609	0.0837677	0.568325	484	1.25829	0.245404
SLC40A1	18	2164310	18	2164310	4	180651	0.0844497	0.568325	22	2.66236	0.245404
PFKFB1	18	2164310	18	2164310	4	180651	0.0844497	0.568325	22	2.66236	0.245404
HNRNPA3	34	2164294	34	2164294	6	180649	0.0841026	0.568325	40	2.11423	0.245404
ZNF519	34	2164294	34	2164294	6	180649	0.0841026	0.568325	40	2.11423	0.245404
CDH12	535	2163793	535	2163793	55	180600	0.0839814	0.568325	590	1.23171	0.245404
PTHLH	18	2164310	18	2164310	4	180651	0.0844497	0.568325	22	2.66236	0.245404
ITPKA	18	2164310	18	2164310	4	180651	0.0844497	0.568325	22	2.66236	0.245404
UQCR11	238	2164090	238	2164090	27	180628	0.0844251	0.568325	265	1.35918	0.245404
ZNF671	18	2164310	18	2164310	4	180651	0.0844497	0.568325	22	2.66236	0.245404
TSPAN2	18	2164310	18	2164310	4	180651	0.0844497	0.568325	22	2.66236	0.245404
ELMSAN1	374	2163954	374	2163954	40	180615	0.0837229	0.568325	414	1.28139	0.245404
APOBEC3D	18	2164310	18	2164310	4	180651	0.0844497	0.568325	22	2.66236	0.245404
PCNXL3	18	2164310	18	2164310	4	180651	0.0844497	0.568325	22	2.66236	0.245404
BCAM	34	2164294	34	2164294	6	180649	0.0841026	0.568325	40	2.11423	0.245404
CDC42EP5	18	2164310	18	2164310	4	180651	0.0844497	0.568325	22	2.66236	0.245404
SLC25A41	34	2164294	34	2164294	6	180649	0.0841026	0.568325	40	2.11423	0.245404
MCFD2	34	2164294	34	2164294	6	180649	0.0841026	0.568325	40	2.11423	0.245404
HBEGF	18	2164310	18	2164310	4	180651	0.0844497	0.568325	22	2.66236	0.245404
EBF3	897	2163431	897	2163431	88	180567	0.0846804	0.569591	985	1.17542	0.244437
[truncated: 11,384 more rows]

## Sheet: Orientation bias
GENE	FWD	REV	PV	FCPV	Intronic insertion orientation bias (y=1, n=0)
MYO10	1042	479	3.65525e-48	2.7546e-44	1
CREBBP	313	53	5.22482e-46	2.62495e-42	1
SORT1	222	25	1.1992e-40	4.5186e-37	1
EXTL3	212	22	3.44002e-40	1.03696e-36	1
ATF7IP	264	59	4.21068e-32	7.93291e-29	1
TANC2	1001	615	6.39504e-22	6.42574e-19	1
EXT1	191	58	9.38751e-18	7.07443e-15	1
HS2ST1	153	40	8.9737e-17	5.88051e-14	1
SPPL3	58	5	1.66235e-12	7.82967e-10	1
NDST1	51	4	2.04742e-11	8.57188e-09	1
VCL	221	105	1.2204e-10	4.27765e-08	1
ELAVL1	32	0	4.65661e-10	1.43234e-07	1
FOXP1	284	170	9.80138e-08	2.14096e-05	1
DOT1L	99	38	1.87794e-07	3.77391e-05	1
TM9SF2	44	8	4.03932e-07	7.51613e-05	1
SLC39A9	40	7	1.07091e-06	0.000168133	1
TM9SF3	47	11	2.03159e-06	0.00028617	1
SETDB1	67	23	3.79505e-06	0.000483152	1
MLLT10	127	64	6.03658e-06	0.000716405	1
WDR7	99	45	7.95254e-06	0.000868556	1
NMT1	50	15	1.5717e-05	0.00154828	1
NCKAP1	23	2	1.94311e-05	0.00188946	1
BAZ1B	160	92	2.18895e-05	0.00206199	1
PPHLN1	87	39	2.28196e-05	0.00213625	1
APC	51	17	4.45345e-05	0.00383556	1
LUC7L2	114	60	5.16385e-05	0.00432386	1
SLC35B2	92	45	7.30683e-05	0.0055341	1
ITGB1	39	11	9.02149e-05	0.00669812	1
LIN28B	133	76	9.78701e-05	0.0071956	1
B3GAT3	31	7	0.000116167	0.00841764	1
RAPH1	41	13	0.000175127	0.0116278	1
RBPMS	187	122	0.000259137	0.0157489	1
DIP2B	159	100	0.00029677	0.0170722	1
STK17A	12	0	0.000488281	0.0261899	1
DMXL1	96	53	0.000535676	0.0278404	1
XYLT2	29	8	0.000752897	0.0384667	1
ZFP64	21	4	0.000910521	0.0448742	1
B4GALT7	35	12	0.00108854	0.0495663	1
STX18	17	337	2.3509e-78	3.54327e-74	0
NSF	6	138	1.0441e-33	2.62277e-30	0
PDSS2	33	213	2.02267e-33	4.35509e-30	0
USP14	9	142	6.59168e-32	1.10389e-28	0
POLA1	7	120	1.11426e-27	1.67941e-24	0
NARS2	34	183	7.07131e-26	9.68899e-23	0
SAE1	9	118	2.25195e-25	2.82845e-22	0
VPS13D	12	116	1.55206e-22	1.79943e-19	0
TNPO3	2	83	1.89011e-22	2.03484e-19	0
KANSL1	33	149	8.34601e-19	7.86194e-16	0
C15orf41	7	86	2.07823e-18	1.84253e-15	0
CTCF	5	79	3.40182e-18	2.84846e-15	0
VMP1	75	222	4.85308e-18	3.84977e-15	0
LRPPRC	8	85	2.26449e-17	1.62526e-14	0
LYRM4	2	65	3.08862e-17	2.11599e-14	0
ANKRD11	12	87	3.36976e-15	2.11621e-12	0
SKA2	5	63	7.65106e-14	4.61267e-11	0
TANGO6	10	76	1.04941e-13	6.08332e-11	0
RCC1	26	110	1.70551e-13	9.52052e-11	0
CHMP4B	0	43	2.27374e-13	1.22392e-10	0
METTL16	4	58	2.59176e-13	1.347e-10	0
ZBTB8OS	8	68	5.63291e-13	2.82997e-10	0
KLF16	1	46	6.82121e-13	3.31643e-10	0
TNS3	51	149	2.50069e-12	1.14214e-09	0
TLK2	30	111	3.95651e-12	1.7539e-09	0
FNTA	2	47	4.35563e-12	1.87566e-09	0
RPL13A	1	40	3.81988e-11	1.55603e-08	0
ORC3	0	35	5.82077e-11	2.2495e-08	0
RBX1	0	35	5.82077e-11	2.2495e-08	0
EIF2S3	1	39	7.45786e-11	2.81012e-08	0
MED27	6	54	9.72296e-11	3.57426e-08	0
ATP2C1	20	85	1.0083e-10	3.61836e-08	0
CTNNBL1	1	38	1.45519e-10	4.98469e-08	0
MRPS9	2	41	2.15323e-10	7.21188e-08	0
NFYC	16	75	2.65172e-10	8.68841e-08	0
VPS29	1	37	2.83762e-10	9.09972e-08	0
OGT	4	46	4.46178e-10	1.401e-07	0
SARS	1	36	5.52973e-10	1.66688e-07	0
SRBD1	3	42	8.65498e-10	2.5578e-07	0
CEP135	4	44	1.51383e-09	4.38779e-07	0
MRPL48	3	41	1.61833e-09	4.60217e-07	0
BANP	3	40	3.02134e-09	8.4329e-07	0
RSRC2	2	36	5.39876e-09	1.47946e-06	0
U2AF2	3	39	5.63159e-09	1.5157e-06	0
PPP2R4	8	51	9.05239e-09	2.39364e-06	0
NBAS	2	35	1.02445e-08	2.66217e-06	0
WDR82	0	27	1.49012e-08	3.80662e-06	0
TAF1B	6	45	1.83236e-08	4.6029e-06	0
PPP4R1	2	34	1.94123e-08	4.78203e-06	0
SPEN	19	72	1.96713e-08	4.78203e-06	0
INTS9	1	30	2.98023e-08	7.12985e-06	0
RBBP4	2	33	3.6729e-08	8.64969e-06	0
CDC123	1	29	5.7742e-08	1.3389e-05	0
RPS15A	0	25	5.96046e-08	1.34084e-05	0
SMC6	0	25	5.96046e-08	1.34084e-05	0
GCLC	23	76	8.53433e-08	1.89161e-05	0
ACTR3	6	42	1.00875e-07	2.17198e-05	0
TSEN15	1	28	1.11759e-07	2.37243e-05	0
INO80	8	46	1.38434e-07	2.89788e-05	0
AATF	5	39	1.40516e-07	2.90118e-05	0
MRPS28	32	90	1.44897e-07	2.9512e-05	0
MRPS27	7	43	2.09868e-07	4.10796e-05	0
NSRP1	7	43	2.09868e-07	4.10796e-05	0
NAA25	3	33	2.27214e-07	4.39047e-05	0
CEP85	2	30	2.46335e-07	4.69969e-05	0
DNAJC7	9	47	2.57157e-07	4.84484e-05	0
LETM1	1	26	4.17233e-07	7.66894e-05	0
HNRNPA1	2	29	4.62867e-07	7.98543e-05	0
MTPAP	2	29	4.62867e-07	7.98543e-05	0
NACA	0	22	4.76837e-07	7.98543e-05	0
PUM1	5	37	4.4337e-07	7.98543e-05	0
RAD51	0	22	4.76837e-07	7.98543e-05	0
RPL21	0	22	4.76837e-07	7.98543e-05	0
TARS	0	22	4.76837e-07	7.98543e-05	0
TMX2	2	29	4.62867e-07	7.98543e-05	0
MED26	6	39	5.41777e-07	8.97325e-05	0
SF3B3	3	31	7.66013e-07	0.000124143	0
YARS	3	31	7.66013e-07	0.000124143	0
FBXO5	0	21	9.53674e-07	0.000152913	0
CTNNA1	55	120	9.96935e-07	0.000158166	0
MBTPS2	4	33	1.08439e-06	0.000168495	0
NUP153	11	48	1.24163e-06	0.000190957	0
DNAJC17	1	24	1.54972e-06	0.000235933	0
SACM1L	2	27	1.62423e-06	0.000244155	0
UBAP1	6	37	1.63612e-06	0.000244155	0
GTF2F2	0	20	1.90735e-06	0.000273786	0
RPL18A	0	20	1.90735e-06	0.000273786	0
RPL23A	0	20	1.90735e-06	0.000273786	0
SNRPA	0	20	1.90735e-06	0.000273786	0
SREBF2	4	32	1.94157e-06	0.00027607	0
HNRNPF	16	56	2.39732e-06	0.000334559	0
EEF1G	1	23	2.98023e-06	0.000404667	0
RPL26	1	23	2.98023e-06	0.000404667	0
SNRNP35	1	23	2.98023e-06	0.000404667	0
DDX46	2	26	3.03239e-06	0.000408073	0
RANBP3	8	40	3.30527e-06	0.000440858	0
PSMB2	4	31	3.46545e-06	0.000458169	0
CDC7	0	19	3.8147e-06	0.000483152	0
RPS4X	0	19	3.8147e-06	0.000483152	0
UBE2H	153	246	3.73537e-06	0.000483152	0
URI1	23	67	3.79505e-06	0.000483152	0
SRD5A3	3	28	4.64916e-06	0.000583935	0
ARPC2	6	35	4.8736e-06	0.000607065	0
CDK7	1	22	5.72205e-06	0.000684466	0
POLR3B	2	25	5.64754e-06	0.000684466	0
RFC2	1	22	5.72205e-06	0.000684466	0
RNGTT	10	43	5.55052e-06	0.000684466	0
WDR4	2	25	5.64754e-06	0.000684466	0
THRA	14	50	7.06949e-06	0.000832432	0
CDC45	0	18	7.62939e-06	0.00084328	0
DHX15	0	18	7.62939e-06	0.00084328	0
MRPS18B	0	18	7.62939e-06	0.00084328	0
NUFIP2	13	48	7.66517e-06	0.00084328	0
RPL19	0	18	7.62939e-06	0.00084328	0
RPL36A	0	18	7.62939e-06	0.00084328	0
SNRPB	0	18	7.62939e-06	0.00084328	0
SNU13	0	18	7.62939e-06	0.00084328	0
YBEY	5	32	7.42753e-06	0.00084328	0
TPK1	28	73	8.63578e-06	0.000936392	0
SETD5	7	36	8.96304e-06	0.000964935	0
GTF3C2	2	24	1.04904e-05	0.00111346	0
KIF18A	2	24	1.04904e-05	0.00111346	0
BRCA1	4	29	1.09286e-05	0.00112448	0
RBM39	4	29	1.09286e-05	0.00112448	0
SKIV2L2	1	21	1.09673e-05	0.00112448	0
TIMM44	1	21	1.09673e-05	0.00112448	0
UCHL5	1	21	1.09673e-05	0.00112448	0
YWHAE	20	59	1.29671e-05	0.00132054	0
COQ3	0	17	1.52588e-05	0.00151303	0
PSMD14	0	17	1.52588e-05	0.00151303	0
RPS8	0	17	1.52588e-05	0.00151303	0
WDHD1	7	35	1.50972e-05	0.00151303	0
CHTF8	2	23	1.94311e-05	0.00188946	0
FUBP1	1	20	2.09808e-05	0.00198882	0
RAD50	1	20	2.09808e-05	0.00198882	0
SCFD1	1	20	2.09808e-05	0.00198882	0
XRCC5	1	20	2.09808e-05	0.00198882	0
AARS	6	32	2.43426e-05	0.00226476	0
RPS14	3	25	2.74405e-05	0.00253732	0
MTG1	0	16	3.05176e-05	0.00277085	0
RPL37	0	16	3.05176e-05	0.00277085	0
TFRC	0	16	3.05176e-05	0.00277085	0
KIF11	2	22	3.5882e-05	0.00321913	0
SRSF10	2	22	3.5882e-05	0.00321913	0
MKL1	28	69	3.80379e-05	0.00339235	0
RPL10	5	29	3.85582e-05	0.00341852	0
CEBPZ	1	19	4.00543e-05	0.00346953	0
FEN1	1	19	4.00543e-05	0.00346953	0
SAFB	1	19	4.00543e-05	0.00346953	0
SRSF1	1	19	4.00543e-05	0.00346953	0
CHN1	348	465	4.60479e-05	0.00394337	0
PSMD1	3	24	4.92334e-05	0.0041688	0
USO1	3	24	4.92334e-05	0.0041688	0
GON4L	52	103	5.12048e-05	0.0043115	0
CUL1	11	40	5.70381e-05	0.0047496	0
ABCB7	0	15	6.10352e-05	0.0048932	0
MRPL23	0	15	6.10352e-05	0.0048932	0
NBN	0	15	6.10352e-05	0.0048932	0
PDAP1	0	15	6.10352e-05	0.0048932	0
RPL31	0	15	6.10352e-05	0.0048932	0
RPS6	0	15	6.10352e-05	0.0048932	0
SDHA	0	15	6.10352e-05	0.0048932	0
GIGYF2	14	45	6.53063e-05	0.00516881	0
HNRNPA2B1	2	21	6.60419e-05	0.00516881	0
NUP160	2	21	6.60419e-05	0.00516881	0
NUP93	2	21	6.60419e-05	0.00516881	0
RBBP8	5	28	6.61877e-05	0.00516881	0
DDX10	6	30	6.96017e-05	0.00537503	0
LAPTM4B	7	32	7.02548e-05	0.00537503	0
SENP6	7	32	7.02548e-05	0.00537503	0
ZNF236	7	32	7.02548e-05	0.00537503	0
ZNF143	38	82	7.2915e-05	0.0055341	0
DNAJC11	1	18	7.62939e-05	0.00572091	0
EIF3E	1	18	7.62939e-05	0.00572091	0
CSTF3	3	23	8.79765e-05	0.00656426	0
SSH2	55	105	9.49871e-05	0.00701787	0
LARS2	4	25	0.000103716	0.00758837	0
POU2F1	9	35	0.000106045	0.00772128	0
CIAPIN1	0	14	0.00012207	0.00855741	0
DCPS	0	14	0.00012207	0.00855741	0
GLTSCR2	0	14	0.00012207	0.00855741	0
GTF3A	0	14	0.00012207	0.00855741	0
RPL6	0	14	0.00012207	0.00855741	0
RSL1D1	2	20	0.000121117	0.00855741	0
SEH1L	2	20	0.000121117	0.00855741	0
SUPT3H	20	53	0.000141637	0.00988312	0
GEMIN4	1	17	0.000144958	0.00993097	0
PYROXD1	1	17	0.000144958	0.00993097	0
RPL17	1	17	0.000144958	0.00993097	0
RPS11	1	17	0.000144958	0.00993097	0
DYRK1A	24	59	0.000154559	0.0104385	0
FANCM	3	22	0.000156522	0.0104385	0
IMMT	3	22	0.000156522	0.0104385	0
MDC1	3	22	0.000156522	0.0104385	0
REST	10	36	0.000156417	0.0104385	0
SLTM	24	59	0.000154559	0.0104385	0
NOLC1	4	24	0.000179991	0.0118464	0
ZNF407	4	24	0.000179991	0.0118464	0
ANLN	2	19	0.000221252	0.0143121	0
ELP6	2	19	0.000221252	0.0143121	0
GTF3C6	2	19	0.000221252	0.0143121	0
NUP85	2	19	0.000221252	0.0143121	0
CUL3	11	37	0.000222245	0.0143149	0
ADSL	0	13	0.000244141	0.0148975	0
DARS2	0	13	0.000244141	0.0148975	0
EIF4A1	0	13	0.000244141	0.0148975	0
GTF2A2	0	13	0.000244141	0.0148975	0
MRPL35	0	13	0.000244141	0.0148975	0
NCAPH	0	13	0.000244141	0.0148975	0
NCBP2	0	13	0.000244141	0.0148975	0
PAICS	14	42	0.000234446	0.0148975	0
RBM25	0	13	0.000244141	0.0148975	0
RPS3A	0	13	0.000244141	0.0148975	0
RPSA	0	13	0.000244141	0.0148975	0
SRP72	0	13	0.000244141	0.0148975	0
ZC3H8	0	13	0.000244141	0.0148975	0
HUWE1	16	45	0.000264279	0.0159328	0
PYM1	16	45	0.000264279	0.0159328	0
COX18	1	16	0.000274658	0.0160451	0
DCTN5	1	16	0.000274658	0.0160451	0
DDX21	1	16	0.000274658	0.0160451	0
DUT	1	16	0.000274658	0.0160451	0
FARS2	1	16	0.000274658	0.0160451	0
GNL3	1	16	0.000274658	0.0160451	0
PGAM1	1	16	0.000274658	0.0160451	0
WDR43	1	16	0.000274658	0.0160451	0
FDPS	3	21	0.000277162	0.0161289	0
CKS1B	8	31	0.000294077	0.0169821	0
UBE2K	8	31	0.000294077	0.0169821	0
SEPHS1	4	23	0.000310749	0.0178084	0
C14orf166	2	18	0.000402451	0.0227181	0
CPSF2	2	18	0.000402451	0.0227181	0
ESF1	2	18	0.000402451	0.0227181	0
RPS3	2	18	0.000402451	0.0227181	0
C1QBP	0	12	0.000488281	0.0261899	0
COMMD8	0	12	0.000488281	0.0261899	0
DGCR8	3	20	0.000488281	0.0261899	0
DNAJC9	0	12	0.000488281	0.0261899	0
ISCA1	0	12	0.000488281	0.0261899	0
KARS	0	12	0.000488281	0.0261899	0
LARP4	8	30	0.000471987	0.0261899	0
MCM3	0	12	0.000488281	0.0261899	0
NAA50	0	12	0.000488281	0.0261899	0
RABGGTB	0	12	0.000488281	0.0261899	0
RANBP1	3	20	0.000488281	0.0261899	0
RPL24	0	12	0.000488281	0.0261899	0
URM1	0	12	0.000488281	0.0261899	0
CCT5	1	15	0.000518799	0.0273403	0
IPO7	1	15	0.000518799	0.0273403	0
MMS19	1	15	0.000518799	0.0273403	0
NAA15	1	15	0.000518799	0.0273403	0
TRA2B	1	15	0.000518799	0.0273403	0
ZFX	19	48	0.000521613	0.0273928	0
TAF1	4	22	0.000533521	0.0278243	0
TAF1D	4	22	0.000533521	0.0278243	0
TEN1	98	153	0.000624673	0.0323542	0
ATRN	2	17	0.000728607	0.0374798	0
MAPKAP1	34	69	0.000727571	0.0374798	0
PCNT	8	29	0.000752897	0.0384667	0
GTF2E2	3	19	0.000855446	0.0434117	0
TTI1	3	19	0.000855446	0.0434117	0
UBA6	6	25	0.00087791	0.0444022	0
ATP2A2	0	11	0.000976562	0.0448742	0
CSE1L	4	21	0.000910521	0.0448742	0
DNA2	1	14	0.000976562	0.0448742	0
EIF2S2	0	11	0.000976562	0.0448742	0
EXOSC4	0	11	0.000976562	0.0448742	0
EXOSC5	0	11	0.000976562	0.0448742	0
GADD45GIP1	0	11	0.000976562	0.0448742	0
GTF2H3	1	14	0.000976562	0.0448742	0
HNRNPC	1	14	0.000976562	0.0448742	0
HSPA9	1	14	0.000976562	0.0448742	0
INTS10	0	11	0.000976562	0.0448742	0
NCAPD2	1	14	0.000976562	0.0448742	0
NSMCE2	0	11	0.000976562	0.0448742	0
PAFAH1B1	4	21	0.000910521	0.0448742	0
POLR3K	1	14	0.000976562	0.0448742	0
PPP2CA	1	14	0.000976562	0.0448742	0
PPP2R1A	1	14	0.000976562	0.0448742	0
PTPMT1	1	14	0.000976562	0.0448742	0
RFT1	1	14	0.000976562	0.0448742	0
RNF168	5	23	0.000912234	0.0448742	0
RPL3	1	14	0.000976562	0.0448742	0
RPL32	0	11	0.000976562	0.0448742	0
RPL9	1	14	0.000976562	0.0448742	0
SF3A2	0	11	0.000976562	0.0448742	0
SFMBT1	13	37	0.000936223	0.0448742	0
TICRR	0	11	0.000976562	0.0448742	0
USPL1	1	14	0.000976562	0.0448742	0
WDR25	1	14	0.000976562	0.0448742	0
YTHDC1	0	11	0.000976562	0.0448742	0
NCOR1	17	43	0.00106577	0.0488244	0
TXNRD1	23	52	0.00107952	0.0493044	0
ART3	8	28	0.00119324	0.0539307	0
COG5	28	8	0.00119324	0.0539307	0
UBTF	14	38	0.00119512	0.0539307	0
MAD1L1	24	53	0.00126323	0.0568339	0
ALG14	2	16	0.00131226	0.0576627	0
CDC73	2	16	0.00131226	0.0576627	0
CHCHD4	2	16	0.00131226	0.0576627	0
COX10	2	16	0.00131226	0.0576627	0
EIF5B	2	16	0.00131226	0.0576627	0
ENO1	2	16	0.00131226	0.0576627	0
RAD51D	2	16	0.00131226	0.0576627	0
WAC	2	16	0.00131226	0.0576627	0
MCM2	7	26	0.00131873	0.0577787	0
ADNP	57	27	0.00140449	0.0613581	0
AFF4	6	24	0.00143091	0.0617955	0
CDC27	6	24	0.00143091	0.0617955	0
GABPA	6	24	0.00143091	0.0617955	0
SMG6	6	24	0.00143091	0.0617955	0
MED13L	139	90	0.00145981	0.0628638	0
LRR1	3	18	0.00148964	0.0634233	0
PRDM15	3	18	0.00148964	0.0634233	0
TRIT1	3	18	0.00148964	0.0634233	0
ZZZ3	3	18	0.00148964	0.0634233	0
SNX4	22	5	0.00151372	0.064267	0
RBMX	4	20	0.00154388	0.0651803	0
SP2	20	4	0.00154388	0.0651803	0
CDC42	9	29	0.00165805	0.0698049	0
BRIX1	1	13	0.00183105	0.0743872	0
DDX55	1	13	0.00183105	0.0743872	0
MTCH2	1	13	0.00183105	0.0743872	0
PI4KB	1	13	0.00183105	0.0743872	0
POP1	1	13	0.00183105	0.0743872	0
PRC1	1	13	0.00183105	0.0743872	0
PTCD3	1	13	0.00183105	0.0743872	0
RAD21	1	13	0.00183105	0.0743872	0
RPL7L1	1	13	0.00183105	0.0743872	0
RPN2	1	13	0.00183105	0.0743872	0
SPCS2	1	13	0.00183105	0.0743872	0
TIMELESS	1	13	0.00183105	0.0743872	0
TSEN2	1	13	0.00183105	0.0743872	0
COX11	0	10	0.00195312	0.0756748	0
EAPP	0	10	0.00195312	0.0756748	0
GEMIN8	0	10	0.00195312	0.0756748	0
KIAA1429	0	10	0.00195312	0.0756748	0
MRPL54	0	10	0.00195312	0.0756748	0
MUTYH	0	10	0.00195312	0.0756748	0
OPA1	0	10	0.00195312	0.0756748	0
PARP1	8	27	0.00187823	0.0756748	0
PET117	0	10	0.00195312	0.0756748	0
RBM18	0	10	0.00195312	0.0756748	0
RPL18	0	10	0.00195312	0.0756748	0
RPL34	0	10	0.00195312	0.0756748	0
RPS18	0	10	0.00195312	0.0756748	0
TGS1	0	10	0.00195312	0.0756748	0
TOP3A	0	10	0.00195312	0.0756748	0
TP53RK	0	10	0.00195312	0.0756748	0
TRMT5	0	10	0.00195312	0.0756748	0
TRMT6	0	10	0.00195312	0.0756748	0
LGALSL	60	30	0.00206027	0.0796213	0
NCOA7	21	47	0.00218624	0.0842738	0
TMED10	41	17	0.00223255	0.0858393	0
NCOA2	91	138	0.00229594	0.0880519	0
CENPO	2	15	0.00234985	0.088102	0
CEP152	2	15	0.00234985	0.088102	0
ERMP1	23	6	0.0023157	0.088102	0
GNB2L1	2	15	0.00234985	0.088102	0
PDPN	26	54	0.00232454	0.088102	0
PMF1	2	15	0.00234985	0.088102	0
RPRD1B	2	15	0.00234985	0.088102	0
RPS24	2	15	0.00234985	0.088102	0
SREK1	6	23	0.0023157	0.088102	0
PHF20	12	33	0.0024589	0.0919617	0
CNOT1	5	21	0.00249392	0.0930404	0
IPO11	9	28	0.00256321	0.0951911	0
PDIA3	17	3	0.00257683	0.0951911	0
PPP1R12A	3	17	0.00257683	0.0951911	0
SUV39H2	3	17	0.00257683	0.0951911	0
CDCA4	4	19	0.00259948	0.0955593	0
MCMBP	4	19	0.00259948	0.0955593	0
USP7	31	11	0.00288725	0.10588	0
PFAS	8	26	0.00293506	0.106853	0
UNC50	26	8	0.00293506	0.106853	0
WDR44	36	67	0.00292919	0.106853	0
ATRX	21	46	0.00306532	0.111326	0
LITAF	19	43	0.00315606	0.113799	0
RAB10	43	19	0.00315606	0.113799	0
RSU1	43	19	0.00315606	0.113799	0
AP3B1	15	37	0.00318525	0.114305	0
GART	15	37	0.00318525	0.114305	0
CIRH1A	1	12	0.00341797	0.1187	0
CLSPN	1	12	0.00341797	0.1187	0
ECT2	1	12	0.00341797	0.1187	0
GARS	1	12	0.00341797	0.1187	0
KANSL2	1	12	0.00341797	0.1187	0
MRPL30	1	12	0.00341797	0.1187	0
NDC80	1	12	0.00341797	0.1187	0
NELFA	1	12	0.00341797	0.1187	0
NIPBL	7	24	0.00332689	0.1187	0
POLR1B	1	12	0.00341797	0.1187	0
PPAN	1	12	0.00341797	0.1187	0
RPL41	7	24	0.00332689	0.1187	0
U2SURP	1	12	0.00341797	0.1187	0
UQCRC2	1	12	0.00341797	0.1187	0
FBXL17	73	41	0.00350468	0.121431	0
FSCN1	47	22	0.00354481	0.12254	0
AP2M1	0	9	0.00390625	0.123428	0
ARCN1	0	9	0.00390625	0.123428	0
ARGLU1	0	9	0.00390625	0.123428	0
ATHL1	9	0	0.00390625	0.123428	0
CDK1	0	9	0.00390625	0.123428	0
CENPM	0	9	0.00390625	0.123428	0
DCTN4	0	9	0.00390625	0.123428	0
DOCK1	32	12	0.00365777	0.123428	0
EEF2	0	9	0.00390625	0.123428	0
EMG1	0	9	0.00390625	0.123428	0
ERH	0	9	0.00390625	0.123428	0
EXOSC8	0	9	0.00390625	0.123428	0
GPC4	62	33	0.00383287	0.123428	0
GSS	6	22	0.00371917	0.123428	0
GTPBP10	0	9	0.00390625	0.123428	0
MAK16	0	9	0.00390625	0.123428	0
MRPL15	0	9	0.00390625	0.123428	0
MRPS33	0	9	0.00390625	0.123428	0
MRTO4	0	9	0.00390625	0.123428	0
MTERF3	0	9	0.00390625	0.123428	0
MTG2	0	9	0.00390625	0.123428	0
MYBBP1A	0	9	0.00390625	0.123428	0
NAT10	0	9	0.00390625	0.123428	0
NEDD1	0	9	0.00390625	0.123428	0
NOL8	0	9	0.00390625	0.123428	0
PDCL	9	0	0.00390625	0.123428	0
PPP1R8	0	9	0.00390625	0.123428	0
PSMD8	0	9	0.00390625	0.123428	0
RPL37A	0	9	0.00390625	0.123428	0
RPLP2	0	9	0.00390625	0.123428	0
SARS2	0	9	0.00390625	0.123428	0
SDHB	0	9	0.00390625	0.123428	0
SNRPD1	0	9	0.00390625	0.123428	0
STIP1	0	9	0.00390625	0.123428	0
THOC7	0	9	0.00390625	0.123428	0
TIMM22	0	9	0.00390625	0.123428	0
TNRC18	30	58	0.00374651	0.123428	0
TRIP12	12	32	0.00365777	0.123428	0
TUT1	0	9	0.00390625	0.123428	0
WDR75	0	9	0.00390625	0.123428	0
ZC3H13	0	9	0.00390625	0.123428	0
SLFN11	27	9	0.00393317	0.124018	0
CFDP1	5	20	0.00407732	0.128028	0
TADA2B	20	5	0.00407732	0.128028	0
CEP63	2	14	0.00418091	0.12966	0
CUL2	2	14	0.00418091	0.12966	0
EFTUD2	2	14	0.00418091	0.12966	0
MTHFD2	2	14	0.00418091	0.12966	0
NUP155	2	14	0.00418091	0.12966	0
NUP188	2	14	0.00418091	0.12966	0
CTDSPL2	11	30	0.004324	0.13279	0
DCAF10	18	4	0.00434351	0.13279	0
EIF2AK2	18	4	0.00434351	0.13279	0
USP48	47	80	0.00433082	0.13279	0
VEZT	4	18	0.00434351	0.13279	0
VPS54	4	18	0.00434351	0.13279	0
ZNF232	18	4	0.00434351	0.13279	0
CARS2	3	16	0.00442505	0.134194	0
KIF2A	3	16	0.00442505	0.134194	0
PPP4R2	3	16	0.00442505	0.134194	0
REV1	3	16	0.00442505	0.134194	0
EHMT1	39	17	0.00456153	0.137503	0
RAD51B	17	39	0.00456153	0.137503	0
TBCD	8	25	0.00455138	0.137503	0
HDAC4	32	60	0.00460911	0.13866	0
PHF21A	35	64	0.00464065	0.139331	0
LANCL3	10	28	0.00509764	0.152747	0
C3orf58	40	18	0.00535486	0.160136	0
SERGEF	16	37	0.00548634	0.163743	0
YES1	47	23	0.00558267	0.166288	0
EXT2	21	6	0.00592461	0.175434	0
MRPL18	6	21	0.00592461	0.175434	0
SFSWAP	6	21	0.00592461	0.175434	0
USP10	9	26	0.00598812	0.17662	0
ZBTB45	9	26	0.00598812	0.17662	0
AP1B1	11	1	0.00634766	0.18258	0
CNR1	11	1	0.00634766	0.18258	0
EXOSC2	1	11	0.00634766	0.18258	0
NRDE2	1	11	0.00634766	0.18258	0
ORC5	1	11	0.00634766	0.18258	0
PALB2	1	11	0.00634766	0.18258	0
POLR2A	1	11	0.00634766	0.18258	0
RPAP3	1	11	0.00634766	0.18258	0
SRP54	1	11	0.00634766	0.18258	0
SUPT5H	1	11	0.00634766	0.18258	0
TRNAU1AP	1	11	0.00634766	0.18258	0
UTP18	1	11	0.00634766	0.18258	0
ZNF207	1	11	0.00634766	0.18258	0
KRT8	29	11	0.00642658	0.184147	0
XPO1	11	29	0.00642658	0.184147	0
GANAB	32	13	0.00660882	0.187641	0
GEN1	5	19	0.00661075	0.187641	0
TP73	19	5	0.00661075	0.187641	0
XKR3	5	19	0.00661075	0.187641	0
ZNF148	35	15	0.00660045	0.187641	0
FAM208A	56	30	0.00667392	0.189078	0
ARID4B	8	24	0.00700037	0.195751	0
HSD17B12	8	24	0.00700037	0.195751	0
JADE1	24	8	0.00700037	0.195751	0
OGDH	8	24	0.00700037	0.195751	0
RPL29	8	24	0.00700037	0.195751	0
SLCO1A2	24	8	0.00700037	0.195751	0
ZNF335	8	24	0.00700037	0.195751	0
AQR	0	8	0.0078125	0.199239	0
BCL2L1	10	27	0.00763208	0.199239	0
CDCP1	2	13	0.00738525	0.199239	0
CDK5RAP2	3	15	0.00753784	0.199239	0
DCTN6	3	15	0.00753784	0.199239	0
DIDO1	18	39	0.00750818	0.199239	0
DTYMK	0	8	0.0078125	0.199239	0
EDA	13	2	0.00738525	0.199239	0
EED	2	13	0.00738525	0.199239	0
EIF3A	0	8	0.0078125	0.199239	0
EIF3B	0	8	0.0078125	0.199239	0
FAM110B	15	3	0.00753784	0.199239	0
FIP1L1	0	8	0.0078125	0.199239	0
FNTB	0	8	0.0078125	0.199239	0
GINS2	0	8	0.0078125	0.199239	0
GPN3	0	8	0.0078125	0.199239	0
GRPEL1	0	8	0.0078125	0.199239	0
GSTCD	13	2	0.00738525	0.199239	0
INO80C	28	53	0.0072755	0.199239	0
KIF14	0	8	0.0078125	0.199239	0
KPNA4	0	8	0.0078125	0.199239	0
KPNB1	3	15	0.00753784	0.199239	0
MIPEP	0	8	0.0078125	0.199239	0
MRPL51	2	13	0.00738525	0.199239	0
NOP58	2	13	0.00738525	0.199239	0
NUP205	0	8	0.0078125	0.199239	0
ORC6	0	8	0.0078125	0.199239	0
POLR1C	0	8	0.0078125	0.199239	0
PPP1R10	0	8	0.0078125	0.199239	0
PRPF3	0	8	0.0078125	0.199239	0
PUS1	2	13	0.00738525	0.199239	0
RFC1	2	13	0.00738525	0.199239	0
RNASEH2B	2	13	0.00738525	0.199239	0
RNF4	3	15	0.00753784	0.199239	0
RPAIN	0	8	0.0078125	0.199239	0
RPL39	0	8	0.0078125	0.199239	0
RPS26	0	8	0.0078125	0.199239	0
RPS27A	0	8	0.0078125	0.199239	0
RPS5	2	13	0.00738525	0.199239	0
RRP36	0	8	0.0078125	0.199239	0
SAP30BP	0	8	0.0078125	0.199239	0
SSB	0	8	0.0078125	0.199239	0
STIL	3	15	0.00753784	0.199239	0
TBCK	23	46	0.00762052	0.199239	0
TCERG1	2	13	0.00738525	0.199239	0
TICAM1	42	20	0.00714873	0.199239	0
TMEM69	3	15	0.00753784	0.199239	0
TRMT61A	0	8	0.0078125	0.199239	0
VPS50	2	13	0.00738525	0.199239	0
WDR12	4	17	0.00719738	0.199239	0
XRCC3	0	8	0.0078125	0.199239	0
ZCCHC9	0	8	0.0078125	0.199239	0
FANCC	12	30	0.0079159	0.201195	0
RHOA	12	30	0.0079159	0.201195	0
ZFHX3	188	244	0.00806659	0.204679	0
ANKS1A	57	90	0.00808759	0.204867	0
MARVELD1	22	7	0.00813006	0.20491	0
RAC1	22	7	0.00813006	0.20491	0
UBE2L3	7	22	0.00813006	0.20491	0
PAWR	59	33	0.00878093	0.220945	0
E2F3	25	9	0.00904119	0.227115	0
ASH2L	15	34	0.00939924	0.234158	0
FAN1	15	34	0.00939924	0.234158	0
PDS5A	15	34	0.00939924	0.234158	0
PPP6R3	15	34	0.00939924	0.234158	0
REV3L	6	20	0.00935531	0.234158	0
RAB26	28	11	0.0094753	0.235663	0
RERE	74	110	0.00968356	0.240446	0
ADD2	41	20	0.00985345	0.243861	0
PTGES3	20	41	0.00985345	0.243861	0
SLC4A2	38	18	0.0104548	0.25832	0
MDN1	5	18	0.010622	0.261167	0
RBMS2	18	5	0.010622	0.261167	0
RFWD3	5	18	0.010622	0.261167	0
ARID1B	72	107	0.0108399	0.26609	0
CHD7	42	21	0.0111414	0.273046	0
LYST	36	62	0.0111745	0.273414	0
AFG3L2	1	10	0.0117188	0.27947	0
ANKRD13A	10	1	0.0117188	0.27947	0
C16orf70	10	1	0.0117188	0.27947	0
CCT7	1	10	0.0117188	0.27947	0
CHMP3	1	10	0.0117188	0.27947	0
EIF2B3	1	10	0.0117188	0.27947	0
ETF1	1	10	0.0117188	0.27947	0
IL12A	1	10	0.0117188	0.27947	0
KIF18B	1	10	0.0117188	0.27947	0
LTV1	1	10	0.0117188	0.27947	0
MCCC1	10	1	0.0117188	0.27947	0
NOP14	1	10	0.0117188	0.27947	0
PAM16	1	10	0.0117188	0.27947	0
TASP1	58	33	0.0114563	0.27947	0
TMEM175	1	10	0.0117188	0.27947	0
TOMM40	1	10	0.0117188	0.27947	0
DDX6	4	16	0.0118179	0.280063	0
EPC2	4	16	0.0118179	0.280063	0
GABPB1	4	16	0.0118179	0.280063	0
KIAA1033	4	16	0.0118179	0.280063	0
SDHC	7	21	0.012541	0.296265	0
UIMC1	7	21	0.012541	0.296265	0
ANKH	14	3	0.0127258	0.296451	0
CRCP	3	14	0.0127258	0.296451	0
DROSHA	3	14	0.0127258	0.296451	0
MAPKAPK5	14	3	0.0127258	0.296451	0
PGRMC1	14	3	0.0127258	0.296451	0
PIK3R1	14	3	0.0127258	0.296451	0
SPTLC2	3	14	0.0127258	0.296451	0
WRB	3	14	0.0127258	0.296451	0
YME1L1	3	14	0.0127258	0.296451	0
ACIN1	2	12	0.0129395	0.296839	0
ATL2	2	12	0.0129395	0.296839	0
COL4A3BP	2	12	0.0129395	0.296839	0
DARS	2	12	0.0129395	0.296839	0
DNM2	2	12	0.0129395	0.296839	0
FARSB	2	12	0.0129395	0.296839	0
HAUS1	2	12	0.0129395	0.296839	0
ZBTB7B	28	51	0.0128124	0.296839	0
ZNF131	2	12	0.0129395	0.296839	0
ZNF718	2	12	0.0129395	0.296839	0
RABGEF1	33	15	0.0132833	0.304264	0
ARRB1	24	9	0.013531	0.309467	0
ZBTB25	44	23	0.0139339	0.318199	0
NLK	184	139	0.0142302	0.324474	0
APLP2	0	7	0.015625	0.327994	0
ARPC4	0	7	0.015625	0.327994	0
BRD1	0	7	0.015625	0.327994	0
CCDC84	0	7	0.015625	0.327994	0
CDKN2AIPNL	0	7	0.015625	0.327994	0
CIT	0	7	0.015625	0.327994	0
CREBZF	0	7	0.015625	0.327994	0
DCTN1	0	7	0.015625	0.327994	0
DDX19A	0	7	0.015625	0.327994	0
DYRK2	0	7	0.015625	0.327994	0
EIF2B1	0	7	0.015625	0.327994	0
EIF3D	0	7	0.015625	0.327994	0
ERAL1	0	7	0.015625	0.327994	0
GFM1	0	7	0.015625	0.327994	0
GPN1	0	7	0.015625	0.327994	0
HNRNPD	37	18	0.0144538	0.327994	0
INTS4	0	7	0.015625	0.327994	0
LACTB2	7	0	0.015625	0.327994	0
MAATS1	0	7	0.015625	0.327994	0
MAT2A	0	7	0.015625	0.327994	0
MCRS1	0	7	0.015625	0.327994	0
MRPL10	0	7	0.015625	0.327994	0
MRPL11	0	7	0.015625	0.327994	0
MRPL4	0	7	0.015625	0.327994	0
MRPL40	0	7	0.015625	0.327994	0
MRPS16	0	7	0.015625	0.327994	0
MVD	0	7	0.015625	0.327994	0
NAF1	0	7	0.015625	0.327994	0
NCAPD3	0	7	0.015625	0.327994	0
NPAT	0	7	0.015625	0.327994	0
NUP58	0	7	0.015625	0.327994	0
PACSIN1	6	19	0.0146333	0.327994	0
PCID2	0	7	0.015625	0.327994	0
PDCD11	0	7	0.015625	0.327994	0
PDXDC1	6	19	0.0146333	0.327994	0
PRDM4	0	7	0.015625	0.327994	0
PSMB7	0	7	0.015625	0.327994	0
PSMG4	0	7	0.015625	0.327994	0
PUF60	0	7	0.015625	0.327994	0
RCL1	0	7	0.015625	0.327994	0
RPL35	0	7	0.015625	0.327994	0
RPS13	0	7	0.015625	0.327994	0
SEPSECS	0	7	0.015625	0.327994	0
SLC35F3	7	0	0.015625	0.327994	0
SNRPG	0	7	0.015625	0.327994	0
SOX6	127	170	0.0146674	0.327994	0
SRPR	0	7	0.015625	0.327994	0
SRRM1	0	7	0.015625	0.327994	0
SRSF3	0	7	0.015625	0.327994	0
THOC1	0	7	0.015625	0.327994	0
TKT	0	7	0.015625	0.327994	0
TOE1	0	7	0.015625	0.327994	0
TUBA1B	0	7	0.015625	0.327994	0
TUBB	0	7	0.015625	0.327994	0
UBA3	0	7	0.015625	0.327994	0
URB1	0	7	0.015625	0.327994	0
ZCRB1	0	7	0.015625	0.327994	0
TET1	117	158	0.0157077	0.329272	0
MECOM	250	198	0.0158789	0.332399	0
DDX17	14	31	0.0160944	0.335975	0
MARK4	14	31	0.0160944	0.335975	0
NCOA6	19	38	0.0163481	0.3408	0
DPH6	31	54	0.0165088	0.343675	0
MARCH6	12	28	0.016589	0.344868	0
CD47	5	17	0.0169005	0.346094	0
CHIC2	22	42	0.0168582	0.346094	0
CTDNEP1	5	17	0.0169005	0.346094	0
MMADHC	5	17	0.0169005	0.346094	0
MSMO1	5	17	0.0169005	0.346094	0
PMM2	5	17	0.0169005	0.346094	0
RPTOR	22	42	0.0168582	0.346094	0
SMARCAD1	5	17	0.0169005	0.346094	0
TMEM129	17	5	0.0169005	0.346094	0
TMPRSS15	10	25	0.0166738	0.346094	0
TRAPPC2	5	17	0.0169005	0.346094	0
GNL3L	17	35	0.0175332	0.357765	0
VAV2	79	51	0.0175417	0.357765	0
VRK2	79	51	0.0175417	0.357765	0
ESCO1	20	39	0.0183371	0.373482	0
CDK17	32	15	0.0186238	0.37796	0
FHAD1	26	47	0.0186178	0.37796	0
NSD1	23	43	0.0186573	0.37796	0
SNX5	43	23	0.0186573	0.37796	0
AGK	7	20	0.0191573	0.382997	0
C9orf69	15	4	0.0192108	0.382997	0
CERS4	4	15	0.0192108	0.382997	0
CSRP3	15	4	0.0192108	0.382997	0
ICMT	20	7	0.0191573	0.382997	0
LIN52	7	20	0.0191573	0.382997	0
NHLRC2	4	15	0.0192108	0.382997	0
NME6	7	20	0.0191573	0.382997	0
PCYT1A	4	15	0.0192108	0.382997	0
SLC35G1	4	15	0.0192108	0.382997	0
SYS1	4	15	0.0192108	0.382997	0
ZNF507	7	20	0.0191573	0.382997	0
RNF135	29	13	0.0195205	0.388656	0
GPBP1	30	52	0.0198269	0.393864	0
PACS1	36	18	0.0198343	0.393864	0
ADGRE5	23	9	0.0200616	0.394978	0
COG7	23	9	0.0200616	0.394978	0
EEF2K	23	9	0.0200616	0.394978	0
KATNA1	9	23	0.0200616	0.394978	0
PRKDC	11	26	0.0200739	0.394978	0
SGMS1	11	26	0.0200739	0.394978	0
SLC35B3	11	26	0.0200739	0.394978	0
ANO6	24	44	0.0205269	0.395375	0
C3orf52	1	9	0.0214844	0.395375	0
CALCOCO2	1	9	0.0214844	0.395375	0
CCT4	3	13	0.0212708	0.395375	0
CTR9	1	9	0.0214844	0.395375	0
DAXX	1	9	0.0214844	0.395375	0
DDI2	3	13	0.0212708	0.395375	0
DENND3	9	1	0.0214844	0.395375	0
DNAJA3	1	9	0.0214844	0.395375	0
DPF2	1	9	0.0214844	0.395375	0
EIF4A2	1	9	0.0214844	0.395375	0
EIF4E2	1	9	0.0214844	0.395375	0
FAM210A	1	9	0.0214844	0.395375	0
FANCL	1	9	0.0214844	0.395375	0
GAK	1	9	0.0214844	0.395375	0
GATAD2A	16	33	0.0212941	0.395375	0
GGNBP2	16	33	0.0212941	0.395375	0
HIST2H2BE	1	9	0.0214844	0.395375	0
KIT	3	13	0.0212708	0.395375	0
KPNA3	1	9	0.0214844	0.395375	0
METAP2	1	9	0.0214844	0.395375	0
MRPL12	1	9	0.0214844	0.395375	0
MRPS6	16	33	0.0212941	0.395375	0
MSANTD4	9	1	0.0214844	0.395375	0
NAE1	3	13	0.0212708	0.395375	0
NARS	1	9	0.0214844	0.395375	0
NASP	3	13	0.0212708	0.395375	0
NCAPG	1	9	0.0214844	0.395375	0
NDUFA11	1	9	0.0214844	0.395375	0
NOL12	1	9	0.0214844	0.395375	0
OXSR1	13	3	0.0212708	0.395375	0
PRELID3B	3	13	0.0212708	0.395375	0
PTBP1	1	9	0.0214844	0.395375	0
RPN1	1	9	0.0214844	0.395375	0
RUVBL1	1	9	0.0214844	0.395375	0
SHANK3	9	1	0.0214844	0.395375	0
SLC44A3	1	9	0.0214844	0.395375	0
SMC1A	1	9	0.0214844	0.395375	0
SON	1	9	0.0214844	0.395375	0
SSBP1	1	9	0.0214844	0.395375	0
SURF6	1	9	0.0214844	0.395375	0
TAF5	1	9	0.0214844	0.395375	0
TCEB3	1	9	0.0214844	0.395375	0
TMEM178A	3	13	0.0212708	0.395375	0
TYMS	1	9	0.0214844	0.395375	0
UBE2R2	27	48	0.0202984	0.395375	0
UBE3D	3	13	0.0212708	0.395375	0
UQCC2	1	9	0.0214844	0.395375	0
UVRAG	55	83	0.0211995	0.395375	0
WDR33	3	13	0.0212708	0.395375	0
ZDHHC17	3	13	0.0212708	0.395375	0
ZNF570	13	3	0.0212708	0.395375	0
ZRSR2	1	9	0.0214844	0.395375	0
ASUN	2	11	0.0224609	0.403151	0
BCAT2	6	18	0.0226558	0.403151	0
BOP1	2	11	0.0224609	0.403151	0
BTN3A3	11	2	0.0224609	0.403151	0
CSNK1G2	18	6	0.0226558	0.403151	0
DNM1L	2	11	0.0224609	0.403151	0
DUSP19	11	2	0.0224609	0.403151	0
EEFSEC	2	11	0.0224609	0.403151	0
EXOC1	2	11	0.0224609	0.403151	0
FASTKD1	30	14	0.0226288	0.403151	0
GTF2A1	6	18	0.0226558	0.403151	0
GTF3C4	2	11	0.0224609	0.403151	0
ITPRIPL2	11	2	0.0224609	0.403151	0
KANSL3	6	18	0.0226558	0.403151	0
KATNBL1	2	11	0.0224609	0.403151	0
MAOA	2	11	0.0224609	0.403151	0
PHF12	49	28	0.0220335	0.403151	0
RAD1	2	11	0.0224609	0.403151	0
RARS2	2	11	0.0224609	0.403151	0
RBMS1	30	14	0.0226288	0.403151	0
RPS10	6	18	0.0226558	0.403151	0
RPS23	2	11	0.0224609	0.403151	0
SOCS4	6	18	0.0226558	0.403151	0
SPATA5	6	18	0.0226558	0.403151	0
TCP11L1	14	30	0.0226288	0.403151	0
TMEM242	2	11	0.0224609	0.403151	0
UBR1	19	37	0.0222414	0.403151	0
ZFYVE21	11	2	0.0224609	0.403151	0
FAM53B	79	52	0.0227433	0.404229	0
SLC7A11	62	91	0.0232801	0.413284	0
C12orf75	12	27	0.0237027	0.420291	0
BTG2	21	8	0.0241195	0.425679	0
CHTOP	8	21	0.0241195	0.425679	0
DKC1	8	21	0.0241195	0.425679	0
TMEM161B	8	21	0.0241195	0.425679	0
ENTPD5	24	10	0.0243065	0.426979	0
PMS2	10	24	0.0243065	0.426979	0
SLC25A25	10	24	0.0243065	0.426979	0
ZNF428	24	10	0.0243065	0.426979	0
CLIP1	75	49	0.0243702	0.427101	0
NUMA1	75	49	0.0243702	0.427101	0
IGDCC4	81	54	0.0248758	0.435457	0
ZBTB4	37	60	0.0249907	0.436961	0
CORO1C	41	65	0.0250213	0.436989	0
GRB2	15	31	0.0258961	0.451743	0
PLS3	46	71	0.0260756	0.454348	0
GATAD2B	34	56	0.0263017	0.457758	0
FANCD2	5	16	0.0266037	0.459829	0
KAT6B	5	16	0.0266037	0.459829	0
MGAT1	5	16	0.0266037	0.459829	0
PARL	5	16	0.0266037	0.459829	0
RAD51C	5	16	0.0266037	0.459829	0
USP15	5	16	0.0266037	0.459829	0
CDKAL1	373	314	0.0268366	0.463323	0
TFE3	24	43	0.02712	0.46768	0
ZIC5	28	13	0.0275332	0.474263	0
BIRC6	52	78	0.0279448	0.480804	0
KCMF1	11	25	0.0288167	0.494676	0
MAP3K15	11	25	0.0288167	0.494676	0
BOD1L1	0	6	0.03125	0.5	0
BUD13	0	6	0.03125	0.5	0
CNTROB	0	6	0.03125	0.5	0
COPS3	0	6	0.03125	0.5	0
DCP2	0	6	0.03125	0.5	0
EIF3I	0	6	0.03125	0.5	0
EXOSC1	0	6	0.03125	0.5	0
FBXO24	6	0	0.03125	0.5	0
FOXM1	0	6	0.03125	0.5	0
GATB	0	6	0.03125	0.5	0
GATC	0	6	0.03125	0.5	0
GNB1L	0	6	0.03125	0.5	0
HERC1	19	36	0.0300289	0.5	0
HSPD1	0	6	0.03125	0.5	0
LSM3	0	6	0.03125	0.5	0
MARS	4	14	0.0308838	0.5	0
MCM5	0	6	0.03125	0.5	0
MED22	0	6	0.03125	0.5	0
MED31	0	6	0.03125	0.5	0
MED4	0	6	0.03125	0.5	0
MPV17L	4	14	0.0308838	0.5	0
MRAP2	0	6	0.03125	0.5	0
MRPS23	0	6	0.03125	0.5	0
MTBP	0	6	0.03125	0.5	0
MTRR	0	6	0.03125	0.5	0
N6AMT1	0	6	0.03125	0.5	0
NCBP1	0	6	0.03125	0.5	0
NCL	0	6	0.03125	0.5	0
NDUFA9	14	4	0.0308838	0.5	0
NOP56	0	6	0.03125	0.5	0
NUBP1	0	6	0.03125	0.5	0
NUP214	0	6	0.03125	0.5	0
OCEL1	14	4	0.0308838	0.5	0
PARN	53	79	0.0291716	0.5	0
PELP1	0	6	0.03125	0.5	0
PIK3C3	0	6	0.03125	0.5	0
POMT2	6	0	0.03125	0.5	0
PROSER3	0	6	0.03125	0.5	0
PRPF40B	6	0	0.03125	0.5	0
PRPF6	0	6	0.03125	0.5	0
PSMC6	0	6	0.03125	0.5	0
RPIA	0	6	0.03125	0.5	0
RPL11	0	6	0.03125	0.5	0
SCD	4	14	0.0308838	0.5	0
SEC61G	0	6	0.03125	0.5	0
SGK223	14	4	0.0308838	0.5	0
SLC1A4	6	0	0.03125	0.5	0
SLC2A1	0	6	0.03125	0.5	0
SLC47A2	0	6	0.03125	0.5	0
SPRYD7	6	0	0.03125	0.5	0
SRFBP1	0	6	0.03125	0.5	0
SUPT6H	0	6	0.03125	0.5	0
TAF5L	6	0	0.03125	0.5	0
TCEB1	0	6	0.03125	0.5	0
THPO	6	0	0.03125	0.5	0
TMA16	0	6	0.03125	0.5	0
TMEM261	0	6	0.03125	0.5	0
TMX1	29	49	0.0307865	0.5	0
TOMM22	0	6	0.03125	0.5	0
TRIAP1	0	6	0.03125	0.5	0
TUBGCP4	0	6	0.03125	0.5	0
UBE2G2	0	6	0.03125	0.5	0
XRCC6	0	6	0.03125	0.5	0
ZHX3	0	6	0.03125	0.5	0
AP1G1	29	14	0.0315395	0.503563	0
ARIH2	14	29	0.0315395	0.503563	0
RBM47	26	45	0.0319272	0.509213	0
GABRB3	17	33	0.0328391	0.523205	0
GPR158	101	72	0.0329698	0.524731	0
DHX30	20	37	0.033144	0.526947	0
PREP	26	12	0.0335524	0.532318	0
SETD1B	12	26	0.0335524	0.532318	0
MTMR3	149	189	0.0337406	0.53474	0
SGMS2	47	71	0.0337882	0.534932	0
AKIRIN2	3	12	0.0351562	0.543589	0
BARD1	3	12	0.0351562	0.543589	0
DDX39B	3	12	0.0351562	0.543589	0
DHFRL1	3	12	0.0351562	0.543589	0
DOK6	46	27	0.0344159	0.543589	0
EEPD1	3	12	0.0351562	0.543589	0
FAM13B	6	17	0.0346897	0.543589	0
FBXO7	12	3	0.0351562	0.543589	0
FSIP1	10	23	0.035082	0.543589	0
MAPKAPK3	6	17	0.0346897	0.543589	0
MED14OS	23	10	0.035082	0.543589	0
MRPL24	3	12	0.0351562	0.543589	0
OSR2	12	3	0.0351562	0.543589	0
POLR2B	3	12	0.0351562	0.543589	0
PTPRG	140	106	0.0351645	0.543589	0
RFXANK	17	6	0.0346897	0.543589	0
SEC16A	12	3	0.0351562	0.543589	0
SMG9	12	3	0.0351562	0.543589	0
STC2	23	10	0.035082	0.543589	0
THBS4	12	3	0.0351562	0.543589	0
TMF1	12	3	0.0351562	0.543589	0
VTI1B	6	17	0.0346897	0.543589	0
ZC3H11A	6	17	0.0346897	0.543589	0
FAM192A	15	30	0.0356978	0.549023	0
GPBP1L1	8	20	0.0356981	0.549023	0
PLD5	78	53	0.0356	0.549023	0
SIRT5	20	8	0.0356981	0.549023	0
ZNF518A	20	8	0.0356981	0.549023	0
AFF2	118	87	0.0358877	0.551376	0
ACE	10	2	0.0385742	0.554379	0
ADAT2	1	8	0.0390625	0.554379	0
ADM2	8	1	0.0390625	0.554379	0
ANAPC1	2	10	0.0385742	0.554379	0
ANAPC15	1	8	0.0390625	0.554379	0
APCDD1L	108	142	0.0366672	0.554379	0
ASIC1	10	2	0.0385742	0.554379	0
BUD31	1	8	0.0390625	0.554379	0
C11orf30	74	50	0.0384485	0.554379	0
CARS	1	8	0.0390625	0.554379	0
CCDC86	2	10	0.0385742	0.554379	0
CDC37	1	8	0.0390625	0.554379	0
CDK18	10	2	0.0385742	0.554379	0
CHMP7	2	10	0.0385742	0.554379	0
CKAP5	2	10	0.0385742	0.554379	0
CMPK1	1	8	0.0390625	0.554379	0
CMTR1	1	8	0.0390625	0.554379	0
COA7	2	10	0.0385742	0.554379	0
COPS2	1	8	0.0390625	0.554379	0
COPS5	1	8	0.0390625	0.554379	0
COX7B	1	8	0.0390625	0.554379	0
CRLS1	1	8	0.0390625	0.554379	0
DDX56	1	8	0.0390625	0.554379	0
DEDD2	43	25	0.0384601	0.554379	0
DHX33	1	8	0.0390625	0.554379	0
DHX35	2	10	0.0385742	0.554379	0
ELP2	2	10	0.0385742	0.554379	0
FBXW7	47	28	0.0369549	0.554379	0
FXN	1	8	0.0390625	0.554379	0
GTPBP4	1	8	0.0390625	0.554379	0
IFITM2	1	8	0.0390625	0.554379	0
IKBKB	8	1	0.0390625	0.554379	0
IWS1	1	8	0.0390625	0.554379	0
LMBR1L	1	8	0.0390625	0.554379	0
LYRM7	10	2	0.0385742	0.554379	0
MAP2K2	1	8	0.0390625	0.554379	0
MED14	2	10	0.0385742	0.554379	0
MIS18BP1	2	10	0.0385742	0.554379	0
MRPL19	1	8	0.0390625	0.554379	0
MRPL2	1	8	0.0390625	0.554379	0
MRPL3	1	8	0.0390625	0.554379	0
MRPS35	1	8	0.0390625	0.554379	0
NOP2	2	10	0.0385742	0.554379	0
NPM1	1	8	0.0390625	0.554379	0
NSUN4	2	10	0.0385742	0.554379	0
ORC1	1	8	0.0390625	0.554379	0
PDE5A	10	2	0.0385742	0.554379	0
PGK1	1	8	0.0390625	0.554379	0
PLSCR1	2	10	0.0385742	0.554379	0
POLD3	1	8	0.0390625	0.554379	0
POLR3D	1	8	0.0390625	0.554379	0
PPP1R2	1	8	0.0390625	0.554379	0
PTGES	2	10	0.0385742	0.554379	0
PXDNL	68	45	0.0380186	0.554379	0
REEP5	8	1	0.0390625	0.554379	0
RHOH	45	68	0.0380186	0.554379	0
RPP38	2	10	0.0385742	0.554379	0
SEL1L	1	8	0.0390625	0.554379	0
SEMA7A	8	1	0.0390625	0.554379	0
SLC7A3	1	8	0.0390625	0.554379	0
SNRNP40	1	8	0.0390625	0.554379	0
SOBP	88	119	0.0368004	0.554379	0
SRP68	1	8	0.0390625	0.554379	0
SRRM2	2	10	0.0385742	0.554379	0
SUPT16H	2	10	0.0385742	0.554379	0
SYT12	1	8	0.0390625	0.554379	0
SZRD1	1	8	0.0390625	0.554379	0
TEFM	1	8	0.0390625	0.554379	0
TIMM8B	1	8	0.0390625	0.554379	0
TMSB4X	2	10	0.0385742	0.554379	0
TNNI3K	8	1	0.0390625	0.554379	0
TRIM46	8	1	0.0390625	0.554379	0
TUSC1	8	1	0.0390625	0.554379	0
USP43	8	1	0.0390625	0.554379	0
WBSCR22	1	8	0.0390625	0.554379	0
WDR78	1	8	0.0390625	0.554379	0
WNT7A	2	10	0.0385742	0.554379	0
YY1	1	8	0.0390625	0.554379	0
ZC3H4	45	68	0.0380186	0.554379	0
ZNF33A	2	10	0.0385742	0.554379	0
ZNF675	2	10	0.0385742	0.554379	0
DNAJC27	31	16	0.0399861	0.565887	0
FAM216A	16	31	0.0399861	0.565887	0
TGIF1	56	81	0.0399282	0.565887	0
ATP10B	11	24	0.0409596	0.577496	0
EBF3	88	62	0.0408685	0.577496	0
GPATCH1	11	24	0.0409596	0.577496	0
LDHB	11	24	0.0409596	0.577496	0
ANAPC5	26	44	0.0413914	0.578176	0
KLHL7	15	5	0.0413895	0.578176	0
MAN1A2	15	5	0.0413895	0.578176	0
MCM4	5	15	0.0413895	0.578176	0
MYOCD	15	5	0.0413895	0.578176	0
PDSS1	5	15	0.0413895	0.578176	0
PPP1R21	5	15	0.0413895	0.578176	0
PPP4R3B	5	15	0.0413895	0.578176	0
PRDM10	5	15	0.0413895	0.578176	0
RABIF	15	5	0.0413895	0.578176	0
KIF5C	34	54	0.0422106	0.589073	0
LGR4	123	158	0.0423412	0.590348	0
FGFR1	133	101	0.04248	0.591736	0
CHD9	69	96	0.0426332	0.593322	0
CIRBP	9	21	0.0427739	0.594098	0
SKP2	9	21	0.0427739	0.594098	0
WDFY3	43	65	0.0428072	0.594098	0
STAT3	58	83	0.0428796	0.594555	0
BCAT1	88	118	0.043067	0.596339	0
KIF26B	18	7	0.0432853	0.596339	0
LETMD1	18	7	0.0432853	0.596339	0
PARP8	18	7	0.0432853	0.596339	0
PPP4R3A	7	18	0.0432853	0.596339	0
TET3	7	18	0.0432853	0.596339	0
XPOT	7	18	0.0432853	0.596339	0
EPB41L1	20	36	0.0440465	0.60572	0
PIGL	36	20	0.0440465	0.60572	0
SLAIN2	27	45	0.0443709	0.609251	0
USP9X	17	32	0.0443842	0.609251	0
NR5A2	31	50	0.0448285	0.614791	0
ZMYND8	162	127	0.045313	0.620871	0
ATP1A1	12	25	0.047031	0.642658	0
SLC22A23	25	12	0.047031	0.642658	0
THADA	25	12	0.047031	0.642658	0
KCNN1	28	46	0.047393	0.647017	0
AP1S2	4	13	0.0490417	0.655281	0
CAMKMT	115	148	0.0482658	0.655281	0
CTDSPL	13	4	0.0490417	0.655281	0
DCUN1D3	15	29	0.0487668	0.655281	0
DENND4A	33	18	0.0488739	0.655281	0
GBF1	4	13	0.0490417	0.655281	0
GPR157	13	4	0.0490417	0.655281	0
ICA1L	33	18	0.0488739	0.655281	0
KDM8	4	13	0.0490417	0.655281	0
KIF4A	18	33	0.0488739	0.655281	0
MBP	13	4	0.0490417	0.655281	0
MYLIP	13	4	0.0490417	0.655281	0
MYOF	29	15	0.0487668	0.655281	0
PDLIM5	80	56	0.0481827	0.655281	0
PPP1R3F	13	4	0.0490417	0.655281	0
PPP2R2A	4	13	0.0490417	0.655281	0
SEC23B	4	13	0.0490417	0.655281	0
SPATA13	15	29	0.0487668	0.655281	0
TBC1D31	4	13	0.0490417	0.655281	0
TP53BP2	4	13	0.0490417	0.655281	0
UBE2D2	15	29	0.0487668	0.655281	0
UBR5	4	13	0.0490417	0.655281	0
UNC13B	15	29	0.0487668	0.655281	0
ZNF234	4	13	0.0490417	0.655281	0
STAG2	37	57	0.0494501	0.660152	0
MCM8	25	42	0.0498001	0.664237	0
APOC1	22	10	0.0501025	0.665912	0
GJC1	10	22	0.0501025	0.665912	0
HECTD1	10	22	0.0501025	0.665912	0
UBP1	22	10	0.0501025	0.665912	0
ITSN1	82	110	0.0510648	0.678104	0
C21orf58	6	16	0.0524788	0.685408	0
CYP7B1	89	64	0.0519889	0.685408	0
EXOC2	22	38	0.0518939	0.685408	0
FAM234A	19	8	0.052239	0.685408	0
FAM60A	38	22	0.0518939	0.685408	0
FBRSL1	16	6	0.0524788	0.685408	0
LDHA	6	16	0.0524788	0.685408	0
MBNL3	22	38	0.0518939	0.685408	0
METTL15	38	22	0.0518939	0.685408	0
MGEA5	6	16	0.0524788	0.685408	0
MPRIP	6	16	0.0524788	0.685408	0
NRF1	6	16	0.0524788	0.685408	0
PHYKPL	8	19	0.052239	0.685408	0
RANBP9	6	16	0.0524788	0.685408	0
RCBTB2	8	19	0.052239	0.685408	0
SCAF4	8	19	0.052239	0.685408	0
SND1	19	8	0.052239	0.685408	0
TMEM102	6	16	0.0524788	0.685408	0
TMEM126B	8	19	0.052239	0.685408	0
CTAGE5	26	13	0.0532519	0.693103	0
POGZ	13	26	0.0532519	0.693103	0
TADA2A	13	26	0.0532519	0.693103	0
TBX1	26	13	0.0532519	0.693103	0
CFAP99	19	34	0.0534388	0.694336	0
PIGP	34	19	0.0534388	0.694336	0
HPS4	16	30	0.054076	0.70201	0
AIMP2	24	12	0.0652453	0.704397	0
ALG1	0	5	0.0625	0.704397	0
ALMS1	14	27	0.0595839	0.704397	0
ALYREF	0	5	0.0625	0.704397	0
AP3S2	23	11	0.0576127	0.704397	0
ARRDC4	0	5	0.0625	0.704397	0
ATAD5	3	11	0.057373	0.704397	0
BASP1	14	5	0.0635681	0.704397	0
BPTF	11	23	0.0576127	0.704397	0
BRD4	0	5	0.0625	0.704397	0
BTN3A1	9	2	0.0654297	0.704397	0
C15orf57	0	5	0.0625	0.704397	0
C2	3	11	0.057373	0.704397	0
C7orf60	3	11	0.057373	0.704397	0
C9orf24	0	5	0.0625	0.704397	0
CA6	2	9	0.0654297	0.704397	0
CALD1	35	20	0.0580641	0.704397	0
CAPN12	0	5	0.0625	0.704397	0
CASKIN2	2	9	0.0654297	0.704397	0
CASP8AP2	0	5	0.0625	0.704397	0
CCDC134	3	11	0.057373	0.704397	0
CCDC25	5	14	0.0635681	0.704397	0
CDC40	2	9	0.0654297	0.704397	0
CDCA2	2	9	0.0654297	0.704397	0
CDK13	11	23	0.0576127	0.704397	0
CEP350	9	20	0.0614283	0.704397	0
CEP44	0	5	0.0625	0.704397	0
CEP85L	7	17	0.0639147	0.704397	0
CEP97	0	5	0.0625	0.704397	0
CHPF	5	0	0.0625	0.704397	0
CHURC1	0	5	0.0625	0.704397	0
CIR1	0	5	0.0625	0.704397	0
CKS2	2	9	0.0654297	0.704397	0
CNOT4	39	23	0.0558972	0.704397	0
COPZ1	2	9	0.0654297	0.704397	0
COX15	0	5	0.0625	0.704397	0
COX19	0	5	0.0625	0.704397	0
CPEB2	9	20	0.0614283	0.704397	0
CSK	18	32	0.0649086	0.704397	0
CTSZ	2	9	0.0654297	0.704397	0
CUEDC1	35	20	0.0580641	0.704397	0
CWC22	0	5	0.0625	0.704397	0
DCXR	5	0	0.0625	0.704397	0
DDX23	0	5	0.0625	0.704397	0
DDX24	0	5	0.0625	0.704397	0
DDX27	0	5	0.0625	0.704397	0
DDX3X	7	17	0.0639147	0.704397	0
DFNB31	5	0	0.0625	0.704397	0
DIMT1	0	5	0.0625	0.704397	0
DIRC2	0	5	0.0625	0.704397	0
DKKL1	0	5	0.0625	0.704397	0
DPH5	0	5	0.0625	0.704397	0
DRAM2	2	9	0.0654297	0.704397	0
DSN1	3	11	0.057373	0.704397	0
DZANK1	14	27	0.0595839	0.704397	0
EARS2	0	5	0.0625	0.704397	0
EEF1A1	2	9	0.0654297	0.704397	0
ELP4	2	9	0.0654297	0.704397	0
EPRS	3	11	0.057373	0.704397	0
ERBB3	3	11	0.057373	0.704397	0
ESPN	0	5	0.0625	0.704397	0
F2RL1	7	17	0.0639147	0.704397	0
FAM83F	5	0	0.0625	0.704397	0
FBXW11	7	17	0.0639147	0.704397	0
FKBP8	9	2	0.0654297	0.704397	0
FLVCR2	0	5	0.0625	0.704397	0
FOXJ3	14	27	0.0595839	0.704397	0
FPGS	0	5	0.0625	0.704397	0
GALNT1	11	3	0.057373	0.704397	0
GBAS	24	12	0.0652453	0.704397	0
GEMIN6	2	9	0.0654297	0.704397	0
GFM2	0	5	0.0625	0.704397	0
GFPT1	24	40	0.0599412	0.704397	0
GLIS1	0	5	0.0625	0.704397	0
GORASP1	5	0	0.0625	0.704397	0
GTF2IRD1	27	14	0.0595839	0.704397	0
GTSF1	9	2	0.0654297	0.704397	0
HERPUD1	5	0	0.0625	0.704397	0
HIVEP3	5	14	0.0635681	0.704397	0
HKDC1	5	0	0.0625	0.704397	0
HRASLS	9	2	0.0654297	0.704397	0
IARS	5	14	0.0635681	0.704397	0
IDI1	0	5	0.0625	0.704397	0
IMPAD1	0	5	0.0625	0.704397	0
INTS2	3	11	0.057373	0.704397	0
IPO5	35	20	0.0580641	0.704397	0
IRF5	11	3	0.057373	0.704397	0
ITGB2	5	0	0.0625	0.704397	0
KDM3B	14	27	0.0595839	0.704397	0
KIAA0907	2	9	0.0654297	0.704397	0
KLHL11	11	3	0.057373	0.704397	0
LEMD1	2	9	0.0654297	0.704397	0
LEO1	2	9	0.0654297	0.704397	0
LOC101929726	5	0	0.0625	0.704397	0
LONP1	2	9	0.0654297	0.704397	0
LUC7L3	2	9	0.0654297	0.704397	0
MAPK6	40	24	0.0599412	0.704397	0
MGLL	5	14	0.0635681	0.704397	0
MLIP	44	27	0.0568147	0.704397	0
MMP17	2	9	0.0654297	0.704397	0
MPG	36	21	0.0627367	0.704397	0
MPHOSPH6	0	5	0.0625	0.704397	0
MRPL21	0	5	0.0625	0.704397	0
MRPL22	0	5	0.0625	0.704397	0
MRPL38	0	5	0.0625	0.704397	0
MSR1	2	9	0.0654297	0.704397	0
MTUS2	11	3	0.057373	0.704397	0
MTX1	0	5	0.0625	0.704397	0
MYLK3	5	0	0.0625	0.704397	0
NFAT5	77	103	0.0621068	0.704397	0
NGRN	0	5	0.0625	0.704397	0
NHSL2	35	20	0.0580641	0.704397	0
NKRF	11	3	0.057373	0.704397	0
NOL6	0	5	0.0625	0.704397	0
NOP10	0	5	0.0625	0.704397	0
NOTCH2	5	14	0.0635681	0.704397	0
NR6A1	93	122	0.0559337	0.704397	0
NT5M	9	2	0.0654297	0.704397	0
NUTF2	0	5	0.0625	0.704397	0
OAT	0	5	0.0625	0.704397	0
OGFOD2	23	11	0.0576127	0.704397	0
ORAOV1	0	5	0.0625	0.704397	0
PAK1IP1	2	9	0.0654297	0.704397	0
PAXBP1	0	5	0.0625	0.704397	0
PCLO	44	65	0.0549088	0.704397	0
PIEZO2	0	5	0.0625	0.704397	0
PLEKHG4B	5	0	0.0625	0.704397	0
PNKD	39	23	0.0558972	0.704397	0
POC1A	0	5	0.0625	0.704397	0
POLRMT	0	5	0.0625	0.704397	0
POP7	3	11	0.057373	0.704397	0
PPA2	0	5	0.0625	0.704397	0
PPIL2	2	9	0.0654297	0.704397	0
PPM1A	14	27	0.0595839	0.704397	0
PQLC2	9	2	0.0654297	0.704397	0
PRKRIP1	0	5	0.0625	0.704397	0
PRMT1	0	5	0.0625	0.704397	0
PRPF4B	3	11	0.057373	0.704397	0
PRSS57	5	0	0.0625	0.704397	0
PRTN3	5	14	0.0635681	0.704397	0
PSMA2	0	5	0.0625	0.704397	0
PSMA6	5	14	0.0635681	0.704397	0
QRSL1	0	5	0.0625	0.704397	0
RAB27A	9	2	0.0654297	0.704397	0
RAB5C	23	11	0.0576127	0.704397	0
RBM19	0	5	0.0625	0.704397	0
RCBTB1	9	2	0.0654297	0.704397	0
REXO4	17	7	0.0639147	0.704397	0
RFX4	5	14	0.0635681	0.704397	0
RIF1	2	9	0.0654297	0.704397	0
RIMKLA	0	5	0.0625	0.704397	0
RINT1	2	9	0.0654297	0.704397	0
RIOK1	0	5	0.0625	0.704397	0
RLTPR	9	2	0.0654297	0.704397	0
RNF165	14	5	0.0635681	0.704397	0
RNF217	5	0	0.0625	0.704397	0
RNMT	0	5	0.0625	0.704397	0
RPAP1	0	5	0.0625	0.704397	0
RPL27	0	5	0.0625	0.704397	0
RPL5	0	5	0.0625	0.704397	0
RPL7	0	5	0.0625	0.704397	0
RPLP0	0	5	0.0625	0.704397	0
RPS7	0	5	0.0625	0.704397	0
RRM1	2	9	0.0654297	0.704397	0
RRP1	0	5	0.0625	0.704397	0
RRP12	0	5	0.0625	0.704397	0
RSL24D1	0	5	0.0625	0.704397	0
RTEL1	2	9	0.0654297	0.704397	0
RUSC1	5	14	0.0635681	0.704397	0
SASS6	2	9	0.0654297	0.704397	0
SCN3A	0	5	0.0625	0.704397	0
SDHD	0	5	0.0625	0.704397	0
SEC31B	5	0	0.0625	0.704397	0
SEC61A1	0	5	0.0625	0.704397	0
SERTAD2	20	9	0.0614283	0.704397	0
SFXN3	9	2	0.0654297	0.704397	0
SFXN5	3	11	0.057373	0.704397	0
SHISA2	7	17	0.0639147	0.704397	0
SHPK	9	2	0.0654297	0.704397	0
SLC12A6	20	9	0.0614283	0.704397	0
SLC25A19	5	14	0.0635681	0.704397	0
SLC26A5	0	5	0.0625	0.704397	0
SLC39A10	9	20	0.0614283	0.704397	0
SLC7A6	23	11	0.0576127	0.704397	0
SMC5	0	5	0.0625	0.704397	0
SMPDL3A	5	0	0.0625	0.704397	0
SMYD5	2	9	0.0654297	0.704397	0
SOCS1	11	3	0.057373	0.704397	0
SOHLH2	40	24	0.0599412	0.704397	0
SOS2	21	36	0.0627367	0.704397	0
SOX8	9	2	0.0654297	0.704397	0
SPECC1L	11	23	0.0576127	0.704397	0
SPRYD4	12	24	0.0652453	0.704397	0
SRP9	0	5	0.0625	0.704397	0
SRSF12	9	2	0.0654297	0.704397	0
SRSF2	2	9	0.0654297	0.704397	0
SRSF9	9	2	0.0654297	0.704397	0
STK11	11	3	0.057373	0.704397	0
STX1A	5	0	0.0625	0.704397	0
SYMPK	0	5	0.0625	0.704397	0
TANK	7	17	0.0639147	0.704397	0
TARM1	5	0	0.0625	0.704397	0
TCF25	9	2	0.0654297	0.704397	0
TCP1	0	5	0.0625	0.704397	0
TEAD1	146	181	0.0599145	0.704397	0
TERF2	0	5	0.0625	0.704397	0
TES	5	0	0.0625	0.704397	0
TIPRL	0	5	0.0625	0.704397	0
TLCD1	9	2	0.0654297	0.704397	0
TMCO1	9	2	0.0654297	0.704397	0
TMEM161A	11	3	0.057373	0.704397	0
TMEM178B	25	41	0.0640175	0.704397	0
TMEM266	20	9	0.0614283	0.704397	0
TMEM27	0	5	0.0625	0.704397	0
TNFSF11	5	0	0.0625	0.704397	0
TRAPPC12	0	5	0.0625	0.704397	0
TRIM6	14	5	0.0635681	0.704397	0
TRIP10	7	17	0.0639147	0.704397	0
TSPAN9	2	9	0.0654297	0.704397	0
TUFM	0	5	0.0625	0.704397	0
TXNDC17	0	5	0.0625	0.704397	0
UBA52	0	5	0.0625	0.704397	0
USP33	2	9	0.0654297	0.704397	0
USP4	5	14	0.0635681	0.704397	0
VAX2	9	2	0.0654297	0.704397	0
VPRBP	3	11	0.057373	0.704397	0
WAPL	3	11	0.057373	0.704397	0
WDR70	3	11	0.057373	0.704397	0
WEE1	0	5	0.0625	0.704397	0
YARS2	0	5	0.0625	0.704397	0
ZBTB8B	0	5	0.0625	0.704397	0
ZMYM3	24	12	0.0652453	0.704397	0
ZNF516	55	78	0.0560279	0.704397	0
ZNF564	0	5	0.0625	0.704397	0
ZNF684	2	9	0.0654297	0.704397	0
ZNF697	0	5	0.0625	0.704397	0
ZNF775	2	9	0.0654297	0.704397	0
ZNRD1	0	5	0.0625	0.704397	0
ZRANB1	5	14	0.0635681	0.704397	0
FNDC3B	28	15	0.065994	0.709459	0
TMEM91	15	28	0.065994	0.709459	0
CLSTN1	34	52	0.0661526	0.710151	0
STAU2	73	98	0.0661429	0.710151	0
CLEC2B	102	131	0.0663728	0.712008	0
RAB2A	58	39	0.0670518	0.71878	0
ADAT1	7	1	0.0703125	0.721901	0
APITD1	1	7	0.0703125	0.721901	0
BMS1	1	7	0.0703125	0.721901	0
BRF1	1	7	0.0703125	0.721901	0
BYSL	1	7	0.0703125	0.721901	0
C1orf131	1	7	0.0703125	0.721901	0
CCDC67	7	1	0.0703125	0.721901	0
CCDC87	1	7	0.0703125	0.721901	0
CDC5L	1	7	0.0703125	0.721901	0
COG4	1	7	0.0703125	0.721901	0
COL8A1	1	7	0.0703125	0.721901	0
COQ2	1	7	0.0703125	0.721901	0
COX6B2	7	1	0.0703125	0.721901	0
CPNE2	7	1	0.0703125	0.721901	0
CREB1	1	7	0.0703125	0.721901	0
CTNNBIP1	7	1	0.0703125	0.721901	0
DCLRE1B	1	7	0.0703125	0.721901	0
ECD	1	7	0.0703125	0.721901	0
F2R	7	1	0.0703125	0.721901	0
FAM73B	1	7	0.0703125	0.721901	0
GALNT11	7	1	0.0703125	0.721901	0
GALNT6	7	1	0.0703125	0.721901	0
JRKL	1	7	0.0703125	0.721901	0
KANK4	7	1	0.0703125	0.721901	0
KLHDC4	7	1	0.0703125	0.721901	0
LRIG1	1	7	0.0703125	0.721901	0
MAP4K1	7	1	0.0703125	0.721901	0
MAP9	1	7	0.0703125	0.721901	0
NDST2	7	1	0.0703125	0.721901	0
NLRP1	1	7	0.0703125	0.721901	0
NOL4	7	1	0.0703125	0.721901	0
NOL9	1	7	0.0703125	0.721901	0
NUDCD3	1	7	0.0703125	0.721901	0
NUP107	1	7	0.0703125	0.721901	0
PDZD2	104	133	0.068717	0.721901	0
PIM1	7	1	0.0703125	0.721901	0
POLE3	1	7	0.0703125	0.721901	0
PSENEN	7	1	0.0703125	0.721901	0
PSTK	1	7	0.0703125	0.721901	0
RITA1	7	1	0.0703125	0.721901	0
RPAP2	1	7	0.0703125	0.721901	0
RPS19BP1	1	7	0.0703125	0.721901	0
SAAL1	1	7	0.0703125	0.721901	0
SF3A1	1	7	0.0703125	0.721901	0
SF3B1	1	7	0.0703125	0.721901	0
SHFM1	1	7	0.0703125	0.721901	0
SLC12A2	1	7	0.0703125	0.721901	0
SNRPD3	1	7	0.0703125	0.721901	0
SRSF7	1	7	0.0703125	0.721901	0
ST14	1	7	0.0703125	0.721901	0
STRIP2	7	1	0.0703125	0.721901	0
SUGT1	1	7	0.0703125	0.721901	0
TOP2B	7	1	0.0703125	0.721901	0
TRPT1	7	1	0.0703125	0.721901	0
UBXN6	7	1	0.0703125	0.721901	0
VHL	1	7	0.0703125	0.721901	0
VPS72	1	7	0.0703125	0.721901	0
WDR53	1	7	0.0703125	0.721901	0
XIRP2	1	7	0.0703125	0.721901	0
ZNF25	1	7	0.0703125	0.721901	0
ZNF460	1	7	0.0703125	0.721901	0
ZNF860	1	7	0.0703125	0.721901	0
ANK2	19	33	0.0703942	0.722248	0
CCDC30	21	10	0.0707555	0.724475	0
FBXO11	10	21	0.0707555	0.724475	0
INO80D	21	10	0.0707555	0.724475	0
SEMA3E	184	150	0.070809	0.724531	0
DAG1	31	48	0.0711634	0.727663	0
MEIS1	66	46	0.0721264	0.73651	0
SOX5	239	281	0.0720799	0.73651	0
C12orf65	23	38	0.0721774	0.736532	0
LIN54	16	29	0.0724543	0.738857	0
UBE2G1	36	54	0.0725495	0.739328	0
ATAD2	13	25	0.0729514	0.741919	0
MROH8	13	25	0.0729514	0.741919	0
WIPF2	13	25	0.0729514	0.741919	0
TMEM33	49	32	0.0747882	0.760086	0
ARID5B	301	258	0.0755712	0.765434	0
ARMC8	18	8	0.0755187	0.765434	0
LHFP	59	81	0.0755508	0.765434	0
LIAS	8	18	0.0755187	0.765434	0
MVB12B	42	61	0.0756191	0.765434	0
ZIC3	18	8	0.0755187	0.765434	0
CHAF1A	4	12	0.0768127	0.767211	0
DNAJC2	4	12	0.0768127	0.767211	0
EIF5A	4	12	0.0768127	0.767211	0
GPAT4	12	4	0.0768127	0.767211	0
GPSM1	12	4	0.0768127	0.767211	0
ITGB1BP1	12	4	0.0768127	0.767211	0
KIF5B	12	4	0.0768127	0.767211	0
LSM1	4	12	0.0768127	0.767211	0
MANSC1	4	12	0.0768127	0.767211	0
MBTPS1	4	12	0.0768127	0.767211	0
METTL23	4	12	0.0768127	0.767211	0
NYX	44	28	0.0763692	0.767211	0
RNF41	4	12	0.0768127	0.767211	0
RWDD3	12	4	0.0768127	0.767211	0
SHC1	20	34	0.0759047	0.767211	0
TMEM230	4	12	0.0768127	0.767211	0
VPS4B	4	12	0.0768127	0.767211	0
WWC1	4	12	0.0768127	0.767211	0
ZC3HAV1	28	44	0.0763692	0.767211	0
ZNF251	12	4	0.0768127	0.767211	0
GPM6A	73	97	0.0774206	0.772771	0
CDIP1	15	6	0.0783539	0.777452	0
CIPC	6	15	0.0783539	0.777452	0
CISD1	15	6	0.0783539	0.777452	0
GABRR3	15	6	0.0783539	0.777452	0
NUDCD2	6	15	0.0783539	0.777452	0
RBM3	6	15	0.0783539	0.777452	0
SCML4	6	15	0.0783539	0.777452	0
SEC63	6	15	0.0783539	0.777452	0
SENP1	6	15	0.0783539	0.777452	0
ABCA13	230	193	0.07993	0.79156	0
EDARADD	22	11	0.0801433	0.79156	0
FAM228B	22	11	0.0801433	0.79156	0
PAPSS2	11	22	0.0801433	0.79156	0
PUM2	11	22	0.0801433	0.79156	0
RAB11A	11	22	0.0801433	0.79156	0
SLC35A5	11	22	0.0801433	0.79156	0
FBXL20	14	26	0.0806905	0.794361	0
RASSF8	14	26	0.0806905	0.794361	0
TACR1	26	14	0.0806905	0.794361	0
TAF3	26	14	0.0806905	0.794361	0
WWP2	14	26	0.0806905	0.794361	0
SPATS2L	35	21	0.0814268	0.801087	0
MAP1B	163	197	0.0818469	0.804694	0
ARHGAP31	39	57	0.0821931	0.807571	0
RNF220	126	156	0.0839993	0.82478	0
DIXDC1	31	18	0.0854331	0.836678	0
ERMN	31	18	0.0854331	0.836678	0
HELZ	18	31	0.0854331	0.836678	0
RPS25	18	31	0.0854331	0.836678	0
ARHGEF12	35	52	0.085689	0.838639	0
HPD	26	41	0.0864372	0.844318	0
LCLAT1	119	148	0.0864168	0.844318	0
PRKCE	41	26	0.0864372	0.844318	0
ABHD12	9	19	0.0871586	0.844793	0
ANXA2	9	19	0.0871586	0.844793	0
BCL3	9	19	0.0871586	0.844793	0
CDK14	22	36	0.0869489	0.844793	0
CLCN3	36	22	0.0869489	0.844793	0
DOCK8	36	22	0.0869489	0.844793	0
FAM217B	36	22	0.0869489	0.844793	0
KLHL2	19	9	0.0871586	0.844793	0
LOC113230	19	9	0.0871586	0.844793	0
PRR14L	22	36	0.0869489	0.844793	0
PTPRQ	9	19	0.0871586	0.844793	0
UQCC1	9	19	0.0871586	0.844793	0
ITGA4	27	15	0.0884295	0.856012	0
XPO4	15	27	0.0884295	0.856012	0
ABHD17C	47	31	0.0887824	0.858876	0
COMMD6	23	12	0.0895311	0.862244	0
GRAMD1C	53	36	0.0893207	0.862244	0
OLA1	12	23	0.0895311	0.862244	0
PAK2	12	23	0.0895311	0.862244	0
RNF145	12	23	0.0895311	0.862244	0
VSIG10	23	12	0.0895311	0.862244	0
ZADH2	12	23	0.0895311	0.862244	0
AK7	10	3	0.0922852	0.867079	0
ANKIB1	16	7	0.0931396	0.867079	0
ANKZF1	3	10	0.0922852	0.867079	0
ANXA5	10	3	0.0922852	0.867079	0
APELA	54	37	0.0929469	0.867079	0
ARL4C	10	3	0.0922852	0.867079	0
BTN2A1	7	16	0.0931396	0.867079	0
CBY3	10	3	0.0922852	0.867079	0
CCDC58	7	16	0.0931396	0.867079	0
CECR5	10	3	0.0922852	0.867079	0
CETP	3	10	0.0922852	0.867079	0
CMAS	10	3	0.0922852	0.867079	0
CNTN5	16	7	0.0931396	0.867079	0
COL18A1	16	7	0.0931396	0.867079	0
CPEB3	32	48	0.0929119	0.867079	0
CPM	3	10	0.0922852	0.867079	0
CUL7	10	3	0.0922852	0.867079	0
DDX5	7	16	0.0931396	0.867079	0
DDX59	3	10	0.0922852	0.867079	0
EIF1AX	3	10	0.0922852	0.867079	0
ESRRA	7	16	0.0931396	0.867079	0
FOSB	3	10	0.0922852	0.867079	0
GCHFR	7	16	0.0931396	0.867079	0
GPX1	16	7	0.0931396	0.867079	0
HAUS4	3	10	0.0922852	0.867079	0
HNRNPM	3	10	0.0922852	0.867079	0
IQCB1	10	3	0.0922852	0.867079	0
KDELR3	10	3	0.0922852	0.867079	0
LIG3	3	10	0.0922852	0.867079	0
LOXL1	16	7	0.0931396	0.867079	0
MEPCE	10	3	0.0922852	0.867079	0
MTHFSD	10	3	0.0922852	0.867079	0
NF2	7	16	0.0931396	0.867079	0
NFIA	66	88	0.0902767	0.867079	0
PPP1CB	3	10	0.0922852	0.867079	0
PRKRIR	3	10	0.0922852	0.867079	0
RBM10	3	10	0.0922852	0.867079	0
RMI1	7	16	0.0931396	0.867079	0
RNF214	32	19	0.0919145	0.867079	0
RNFT1	3	10	0.0922852	0.867079	0
ROCK2	10	3	0.0922852	0.867079	0
SCAF1	16	7	0.0931396	0.867079	0
SDHAF2	3	10	0.0922852	0.867079	0
SHQ1	3	10	0.0922852	0.867079	0
SZT2	10	3	0.0922852	0.867079	0
TBC1D13	10	3	0.0922852	0.867079	0
TBCA	3	10	0.0922852	0.867079	0
TEX11	16	7	0.0931396	0.867079	0
THRAP3	3	10	0.0922852	0.867079	0
TMC6	10	3	0.0922852	0.867079	0
TUBA1A	10	3	0.0922852	0.867079	0
VPS33A	3	10	0.0922852	0.867079	0
VSIG10L	3	10	0.0922852	0.867079	0
XRN2	3	10	0.0922852	0.867079	0
AMFR	5	13	0.0962524	0.882431	0
ARMC5	5	13	0.0962524	0.882431	0
BMPR1A	137	167	0.0960983	0.882431	0
CATSPERB	49	68	0.0956727	0.882431	0
CELF1	16	28	0.0961418	0.882431	0
CIDEA	13	5	0.0962524	0.882431	0
COPS7B	5	13	0.0962524	0.882431	0
DBF4	13	5	0.0962524	0.882431	0
DCUN1D1	28	16	0.0961418	0.882431	0
DYNC1I1	68	49	0.0956727	0.882431	0
FGF12	13	5	0.0962524	0.882431	0
FOXK1	5	13	0.0962524	0.882431	0
HIVEP2	5	13	0.0962524	0.882431	0
LRP1	5	13	0.0962524	0.882431	0
METTL4	5	13	0.0962524	0.882431	0
NUP98	5	13	0.0962524	0.882431	0
PRDM12	13	5	0.0962524	0.882431	0
PSIP1	13	5	0.0962524	0.882431	0
SNX30	13	5	0.0962524	0.882431	0
TAF15	5	13	0.0962524	0.882431	0
TRDN	68	49	0.0956727	0.882431	0
TSTD2	13	5	0.0962524	0.882431	0
TTC27	5	13	0.0962524	0.882431	0
VAPB	5	13	0.0962524	0.882431	0
ZNF584	5	13	0.0962524	0.882431	0
AASDHPPT	0	4	0.125	0.892045	0
ABLIM1	15	26	0.117275	0.892045	0
ACADVL	0	4	0.125	0.892045	0
ACOX2	0	4	0.125	0.892045	0
ACSF3	2	8	0.109375	0.892045	0
ACTL6A	0	4	0.125	0.892045	0
ACTN4	22	12	0.121449	0.892045	0
ACTR8	0	4	0.125	0.892045	0
ACTRT3	6	1	0.125	0.892045	0
ADARB2	4	11	0.118469	0.892045	0
ADGRL3	77	99	0.113179	0.892045	0
AGBL5	4	0	0.125	0.892045	0
AGFG1	0	4	0.125	0.892045	0
AGO1	17	8	0.107752	0.892045	0
AGPS	181	152	0.124806	0.892045	0
AK5	2	8	0.109375	0.892045	0
AMMECR1	43	60	0.114468	0.892045	0
ANAPC10	2	8	0.109375	0.892045	0
ANAPC11	1	6	0.125	0.892045	0
ANKRD18A	14	25	0.108129	0.892045	0
ANKRD22	0	4	0.125	0.892045	0
ANKRD27	11	4	0.118469	0.892045	0
AP2S1	0	4	0.125	0.892045	0
AP3S1	0	4	0.125	0.892045	0
ARHGAP15	12	22	0.121449	0.892045	0
ARHGEF1	14	6	0.115318	0.892045	0
ARL15	25	14	0.108129	0.892045	0
ARL2	1	6	0.125	0.892045	0
ARMC7	2	8	0.109375	0.892045	0
ATP6V1C2	8	2	0.109375	0.892045	0
AUH	8	2	0.109375	0.892045	0
BAIAP2L2	4	0	0.125	0.892045	0
BANF1	0	4	0.125	0.892045	0
BATF2	0	4	0.125	0.892045	0
BCCIP	0	4	0.125	0.892045	0
BEST2	1	6	0.125	0.892045	0
BLM	8	17	0.107752	0.892045	0
BLOC1S6	2	8	0.109375	0.892045	0
BORA	0	4	0.125	0.892045	0
BRCA2	1	6	0.125	0.892045	0
BTF3	1	6	0.125	0.892045	0
C11orf95	0	4	0.125	0.892045	0
C14orf1	0	4	0.125	0.892045	0
C14orf39	6	1	0.125	0.892045	0
C17orf75	17	8	0.107752	0.892045	0
C18orf21	1	6	0.125	0.892045	0
C19orf43	2	8	0.109375	0.892045	0
C1orf127	2	8	0.109375	0.892045	0
C1orf95	4	0	0.125	0.892045	0
C2orf48	4	0	0.125	0.892045	0
C5orf45	11	4	0.118469	0.892045	0
C9orf114	0	4	0.125	0.892045	0
CALM2	1	6	0.125	0.892045	0
CALR3	12	22	0.121449	0.892045	0
CAT	8	2	0.109375	0.892045	0
CCDC47	29	17	0.103805	0.892045	0
CCDC6	8	17	0.107752	0.892045	0
CCR7	4	0	0.125	0.892045	0
CCT8	0	4	0.125	0.892045	0
CD276	6	14	0.115318	0.892045	0
CDKN2A	49	34	0.123853	0.892045	0
CEP192	4	11	0.118469	0.892045	0
CEP55	0	4	0.125	0.892045	0
CEP95	0	4	0.125	0.892045	0
CIB3	0	4	0.125	0.892045	0
CILP	0	4	0.125	0.892045	0
CLUH	14	6	0.115318	0.892045	0
CNBD2	8	2	0.109375	0.892045	0
CNN1	0	4	0.125	0.892045	0
CNTNAP4	39	25	0.103422	0.892045	0
COA5	0	4	0.125	0.892045	0
COG8	33	20	0.0983706	0.892045	0
COIL	1	6	0.125	0.892045	0
COL25A1	41	27	0.114254	0.892045	0
COL27A1	6	1	0.125	0.892045	0
COL6A6	0	4	0.125	0.892045	0
COPA	1	6	0.125	0.892045	0
COPS4	1	6	0.125	0.892045	0
COQ6	0	4	0.125	0.892045	0
COX6B1	1	6	0.125	0.892045	0
COX7C	0	4	0.125	0.892045	0
CP	2	8	0.109375	0.892045	0
CPOX	0	4	0.125	0.892045	0
CSRP1	4	0	0.125	0.892045	0
CSRP2	6	14	0.115318	0.892045	0
CST3	8	2	0.109375	0.892045	0
CTSV	1	6	0.125	0.892045	0
CWC25	1	6	0.125	0.892045	0
CWF19L1	1	6	0.125	0.892045	0
CYCS	1	6	0.125	0.892045	0
CYHR1	8	17	0.107752	0.892045	0
CYP26A1	1	6	0.125	0.892045	0
DAD1	0	4	0.125	0.892045	0
DBNL	8	2	0.109375	0.892045	0
DCTN3	0	4	0.125	0.892045	0
DDA1	0	4	0.125	0.892045	0
DEAF1	4	11	0.118469	0.892045	0
DGKG	1	6	0.125	0.892045	0
DHX37	1	6	0.125	0.892045	0
DHX9	1	6	0.125	0.892045	0
DNAAF1	4	0	0.125	0.892045	0
DNAH14	53	37	0.113344	0.892045	0
DNMT3B	11	4	0.118469	0.892045	0
DSE	2	8	0.109375	0.892045	0
DTL	2	8	0.109375	0.892045	0
DYNC1I2	2	8	0.109375	0.892045	0
DYNLRB1	0	4	0.125	0.892045	0
E2F2	24	38	0.0979544	0.892045	0
E2F5	4	11	0.118469	0.892045	0
ECE1	11	4	0.118469	0.892045	0
ELP5	0	4	0.125	0.892045	0
EPHA7	14	6	0.115318	0.892045	0
EPS8	13	24	0.0988717	0.892045	0
ETHE1	11	4	0.118469	0.892045	0
EXOC5	1	6	0.125	0.892045	0
FABP5	2	8	0.109375	0.892045	0
FADS1	17	29	0.103805	0.892045	0
FAM149A	6	1	0.125	0.892045	0
FAM178B	18	30	0.111403	0.892045	0
FAM207A	11	4	0.118469	0.892045	0
FAM212B	14	6	0.115318	0.892045	0
FAM214B	8	2	0.109375	0.892045	0
FAM229B	0	4	0.125	0.892045	0
FAM49A	0	4	0.125	0.892045	0
FAM98C	1	6	0.125	0.892045	0
FANCE	0	4	0.125	0.892045	0
FARSA	2	8	0.109375	0.892045	0
FASTK	6	1	0.125	0.892045	0
FAU	0	4	0.125	0.892045	0
FBXL22	24	37	0.123731	0.892045	0
FBXL7	235	272	0.109771	0.892045	0
FCF1	0	4	0.125	0.892045	0
FIBP	0	4	0.125	0.892045	0
FIZ1	0	4	0.125	0.892045	0
FJX1	8	2	0.109375	0.892045	0
FOXN2	21	11	0.110184	0.892045	0
FRMPD1	2	8	0.109375	0.892045	0
FTCD	4	11	0.118469	0.892045	0
FTL	1	6	0.125	0.892045	0
GADL1	20	33	0.0983706	0.892045	0
GAN	6	1	0.125	0.892045	0
GEMIN5	0	4	0.125	0.892045	0
GFI1B	4	0	0.125	0.892045	0
GHITM	0	4	0.125	0.892045	0
GINS1	1	6	0.125	0.892045	0
GINS3	1	6	0.125	0.892045	0
GJB6	4	0	0.125	0.892045	0
GLIS3	148	120	0.098908	0.892045	0
GLYCTK	6	14	0.115318	0.892045	0
GMNN	1	6	0.125	0.892045	0
GMPS	1	6	0.125	0.892045	0
GOLT1B	1	6	0.125	0.892045	0
GOSR2	0	4	0.125	0.892045	0
GRIA1	4	0	0.125	0.892045	0
GRIN2B	0	4	0.125	0.892045	0
GTF2E1	0	4	0.125	0.892045	0
GTF2IRD2	0	4	0.125	0.892045	0
GUCY2C	0	4	0.125	0.892045	0
HADHB	6	14	0.115318	0.892045	0
HGS	0	4	0.125	0.892045	0
HIST1H1D	4	0	0.125	0.892045	0
HMGCS2	0	4	0.125	0.892045	0
HMGN4	10	20	0.0987371	0.892045	0
HNRNPH2	4	0	0.125	0.892045	0
HSF5	0	4	0.125	0.892045	0
HSP90AB1	4	11	0.118469	0.892045	0
HSPE1	0	4	0.125	0.892045	0
HTATSF1	0	4	0.125	0.892045	0
IDH1	0	4	0.125	0.892045	0
ILF3	8	17	0.107752	0.892045	0
ING4	4	0	0.125	0.892045	0
IPCEF1	30	45	0.105342	0.892045	0
IPMK	0	4	0.125	0.892045	0
IQCC	6	1	0.125	0.892045	0
ISG20L2	0	4	0.125	0.892045	0
ITCH	28	42	0.119609	0.892045	0
ITGAL	2	8	0.109375	0.892045	0
JAK1	0	4	0.125	0.892045	0
JMJD4	6	1	0.125	0.892045	0
JUNB	12	22	0.121449	0.892045	0
KAT6A	21	11	0.110184	0.892045	0
KAT7	2	8	0.109375	0.892045	0
KCTD15	11	4	0.118469	0.892045	0
KIAA0141	4	0	0.125	0.892045	0
KIAA0391	6	14	0.115318	0.892045	0
KIAA1549	21	11	0.110184	0.892045	0
KIF21A	6	14	0.115318	0.892045	0
KIF6	6	1	0.125	0.892045	0
KYNU	4	0	0.125	0.892045	0
LAMTOR5	2	8	0.109375	0.892045	0
LARP7	6	14	0.115318	0.892045	0
LBH	14	6	0.115318	0.892045	0
LBP	0	4	0.125	0.892045	0
LETM2	11	4	0.118469	0.892045	0
LGALS8	18	9	0.122078	0.892045	0
LHFPL2	10	20	0.0987371	0.892045	0
LIN28A	4	0	0.125	0.892045	0
LIN9	6	14	0.115318	0.892045	0
LIPC	4	0	0.125	0.892045	0
LNX2	6	1	0.125	0.892045	0
LOC339862	71	92	0.116954	0.892045	0
LRCOL1	0	4	0.125	0.892045	0
LRRC8A	6	1	0.125	0.892045	0
LUZP2	86	65	0.1033	0.892045	0
MACC1	4	0	0.125	0.892045	0
MACF1	11	21	0.110184	0.892045	0
MAGOHB	1	6	0.125	0.892045	0
MAN2C1	14	6	0.115318	0.892045	0
MANF	8	2	0.109375	0.892045	0
MAP1S	0	4	0.125	0.892045	0
MAP3K14	4	11	0.118469	0.892045	0
MAP3K4	4	11	0.118469	0.892045	0
MAP6D1	4	0	0.125	0.892045	0
MARCH2	6	1	0.125	0.892045	0
MBD4	1	6	0.125	0.892045	0
MBNL1	49	67	0.114083	0.892045	0
MCM6	1	6	0.125	0.892045	0
MED28	1	6	0.125	0.892045	0
MED8	0	4	0.125	0.892045	0
MEF2D	1	6	0.125	0.892045	0
MESP2	6	1	0.125	0.892045	0
METAP1	0	4	0.125	0.892045	0
MFAP1	2	8	0.109375	0.892045	0
MFSD12	0	4	0.125	0.892045	0
MGAT4B	6	14	0.115318	0.892045	0
MICU1	81	61	0.110513	0.892045	0
MKRN1	6	14	0.115318	0.892045	0
MLEC	6	1	0.125	0.892045	0
MRPL17	2	8	0.109375	0.892045	0
MRPL32	0	4	0.125	0.892045	0
MRPL37	0	4	0.125	0.892045	0
MRPL47	0	4	0.125	0.892045	0
MRPS10	0	4	0.125	0.892045	0
MRPS12	2	8	0.109375	0.892045	0
MRPS25	1	6	0.125	0.892045	0
MRPS34	4	11	0.118469	0.892045	0
MTERF4	0	4	0.125	0.892045	0
MTUS1	203	172	0.121219	0.892045	0
MUC12	6	1	0.125	0.892045	0
MYH10	29	17	0.103805	0.892045	0
MYL12B	2	8	0.109375	0.892045	0
NAA20	0	4	0.125	0.892045	0
NAA35	2	8	0.109375	0.892045	0
NCK2	14	6	0.115318	0.892045	0
NCOA3	104	82	0.12338	0.892045	0
NDUFAB1	0	4	0.125	0.892045	0
NDUFV1	0	4	0.125	0.892045	0
NELFCD	0	4	0.125	0.892045	0
NELL2	19	31	0.11892	0.892045	0
NFATC3	27	41	0.114254	0.892045	0
NFIC	81	104	0.105522	0.892045	0
NFKBIB	51	35	0.105225	0.892045	0
NFKBIL1	18	9	0.122078	0.892045	0
NIFK	0	4	0.125	0.892045	0
NKAIN1	0	4	0.125	0.892045	0
NKAP	1	6	0.125	0.892045	0
NME4	11	21	0.110184	0.892045	0
NOC3L	0	4	0.125	0.892045	0
NOL11	1	6	0.125	0.892045	0
NRG4	99	77	0.113179	0.892045	0
NSA2	0	4	0.125	0.892045	0
NUFIP1	0	4	0.125	0.892045	0
OGG1	2	8	0.109375	0.892045	0
OLFML2B	4	0	0.125	0.892045	0
OPLAH	4	0	0.125	0.892045	0
ORAI3	4	0	0.125	0.892045	0
ORC4	2	8	0.109375	0.892045	0
OSTN	2	8	0.109375	0.892045	0
OTUD4	4	11	0.118469	0.892045	0
OXA1L	0	4	0.125	0.892045	0
PARM1	6	1	0.125	0.892045	0
PAX2	17	8	0.107752	0.892045	0
PDCD6IP	2	8	0.109375	0.892045	0
PDCL3	1	6	0.125	0.892045	0
PDE6A	0	4	0.125	0.892045	0
PDZD8	19	31	0.11892	0.892045	0
PEBP1	2	8	0.109375	0.892045	0
PFN1	14	6	0.115318	0.892045	0
PHB	0	4	0.125	0.892045	0
PHEX	6	1	0.125	0.892045	0
PHKA2	6	1	0.125	0.892045	0
PI4KA	2	8	0.109375	0.892045	0
PIAS2	52	70	0.123427	0.892045	0
PIH1D1	1	6	0.125	0.892045	0
PIP5KL1	0	4	0.125	0.892045	0
PLAC8	25	39	0.103422	0.892045	0
PLAGL1	1	6	0.125	0.892045	0
PNN	1	6	0.125	0.892045	0
PNO1	1	6	0.125	0.892045	0
POLA2	2	8	0.109375	0.892045	0
POLE2	2	8	0.109375	0.892045	0
POLR3H	0	4	0.125	0.892045	0
POMP	0	4	0.125	0.892045	0
POU3F2	4	0	0.125	0.892045	0
PPA1	1	6	0.125	0.892045	0
PPIG	6	14	0.115318	0.892045	0
PPOX	0	4	0.125	0.892045	0
PPP1R11	0	4	0.125	0.892045	0
PPRC1	13	24	0.0988717	0.892045	0
PRIM2	4	11	0.118469	0.892045	0
PRKAA2	6	1	0.125	0.892045	0
PRKAG2	18	9	0.122078	0.892045	0
PRPF19	0	4	0.125	0.892045	0
PRPF38A	1	6	0.125	0.892045	0
PRPF4	0	4	0.125	0.892045	0
PRRC2A	8	17	0.107752	0.892045	0
PSMB3	0	4	0.125	0.892045	0
PSMC3	1	6	0.125	0.892045	0
PSME3	0	4	0.125	0.892045	0
PTTG1IP	6	1	0.125	0.892045	0
PUSL1	6	1	0.125	0.892045	0
PWWP2A	6	1	0.125	0.892045	0
RAB18	1	6	0.125	0.892045	0
RAB22A	4	0	0.125	0.892045	0
RAB3C	4	0	0.125	0.892045	0
RAD17	1	6	0.125	0.892045	0
RASSF1	14	25	0.108129	0.892045	0
RBCK1	11	4	0.118469	0.892045	0
RBFOX2	26	40	0.108857	0.892045	0
RBM28	1	6	0.125	0.892045	0
RBM41	2	8	0.109375	0.892045	0
RERG	4	0	0.125	0.892045	0
RFX7	17	8	0.107752	0.892045	0
RHBDF2	1	6	0.125	0.892045	0
RIC1	14	6	0.115318	0.892045	0
RMDN2	8	2	0.109375	0.892045	0
RNF166	4	0	0.125	0.892045	0
RORB	0	4	0.125	0.892045	0
RPGR	4	0	0.125	0.892045	0
RPL13	0	4	0.125	0.892045	0
RPL14	0	4	0.125	0.892045	0
RPL23	0	4	0.125	0.892045	0
RPL7A	0	4	0.125	0.892045	0
RPS19	1	6	0.125	0.892045	0
RPS20	0	4	0.125	0.892045	0
RPS6KA4	8	2	0.109375	0.892045	0
RPUSD3	0	4	0.125	0.892045	0
RRM2	0	4	0.125	0.892045	0
RRP15	0	4	0.125	0.892045	0
RSF1	52	71	0.104204	0.892045	0
RTCB	0	4	0.125	0.892045	0
RTF1	4	11	0.118469	0.892045	0
RYK	2	8	0.109375	0.892045	0
SALL4	29	17	0.103805	0.892045	0
SAMM50	0	4	0.125	0.892045	0
SAP130	1	6	0.125	0.892045	0
SCARB1	12	22	0.121449	0.892045	0
SCO1	0	4	0.125	0.892045	0
SEMA6C	0	4	0.125	0.892045	0
SEP15	29	17	0.103805	0.892045	0
SERP1	6	1	0.125	0.892045	0
SET	42	59	0.110918	0.892045	0
SF3B2	0	4	0.125	0.892045	0
SHISA5	45	62	0.121512	0.892045	0
SLC12A7	4	0	0.125	0.892045	0
[truncated: 13,073 more rows]
