# Supplementary material for: Reconstruction of the cell entry pathway of an extinct virus
Source: PLoS Pathog. 2018 Aug 6;14(8):e1007123. doi: 10.1371/journal.ppat.1007123 (PMC6095630; doi:10.1371/journal.ppat.1007123)
Supplement: S2 Dataset — (XLSX) [file ppat.1007123.s010.xlsx]

## Sheet: Fig 1D
% Infected cells
	WT	MYO10 KO	CREBBP KO	SORT1 KO	EXT1 KO	SLC35B2 KO
	100	78.9209	130.789	106.648	27.4354	18.6978
	100	64.6199	102.35	82.1717	31.4605	33.8604
	100	55.9657	50.9896	105.112	21.4872	28.6618
	100		99.8103	111.076	16.8557	19.9662
	100			90.155	15.8205
Mean	100	66.502	95.985	99.032	22.612	25.297
SEM	0	6.693	16.561	5.491	3.017	3.613
N value	5	3	4	5	5	4
MFI
	WT	MYO10 KO	CREBBP KO	SORT1 KO	EXT1 KO	SLC35B2 KO
	100	32.5521	102.388	103.014	30.0112	18.7471
	100	38.9237	90.6074	84.0382	10.6453	29.3615
	100	23.9969	49.4542	76.4773	8.86239	25.8185
	100		91.7085	104.486	10.5358	31.3199
	100			55.0537	4.68501
Mean	100	31.824	83.54	84.614	12.948	26.312
SEM	0	4.324	11.668	9.148	4.4	2.767
N value	5	3	4	5	5	4
