# Supplementary material for: Reconstruction of the cell entry pathway of an extinct virus
Source: PLoS Pathog. 2018 Aug 6;14(8):e1007123. doi: 10.1371/journal.ppat.1007123 (PMC6095630; doi:10.1371/journal.ppat.1007123)
Supplement: S3 Dataset — (XLSX) [file ppat.1007123.s011.xlsx]

## Sheet: Fig 2A-C
A) % infection
	EXT1 KO NeoCtrl	EXT1 KO EXT1HA	SLC35B2 KO NeoCtrl	SLC35B2 KO SLC35B2-HA
	5.13295	60.5373	19.52	93.6646
	21.92	99.3505	21.0704	92.3736
	18.9888	95.25	19.8478	91.499
	18.428	73.5439	25.9221	61.6835
Mean	16.117	82.17	21.59	84.805
SEM	3.741	9.168	1.482	7.72
N value	4	4	4	4
B) MFI
	EXT1 KO NeoCtrl	EXT1 KO EXT1HA	SLC35B2 KO NeoCtrl	SLC35B2 KO SLC35B2-HA
	11.8894	71.4537	51.6186	75.6644
	7.45131	86.6516	17.5716	95.216
	8.3157	89.6613	28.9638	80.7719
	5.50248	46.0824	20.1187	48.7924
Mean	8.29	73.462	29.568	75.111
SEM	1.336	9.959	7.745	9.701
N value	4	4	4	4
C) Sodium Chlorate
% infection	0mM	50mM
	100	4.2843
	100	3.1989
	100	3.44722
	100	1.70042
Mean	100	3.158
SEM	0	0.538
N value	4	4
MFI	0mM	50mM
	100	7.59738
	100	1.21656
	100	1.4891
	100	2.78736
Mean	100	3.273
SEM	0	1.482
N value	4	4

## Sheet: Fig 2D
VSV								VSV-HERVK
Concentration (ug/ml)	Heparin			Mean	SEM	N value		Concentration (ug/ml)	Heparin			Mean	SEM	N value
0	100	100	100	100	0	3		0	100	100	100	100	0	3
10	97.861	101.342	99.9497	99.7176	1.01165	3		10	85.977	62.3293	79.4381	75.9148	7.05016	3
25	104.492	99.5354	100.151	101.393	1.55976	3		25	70.8046	85.7656	82.1279	79.566	4.50483	3
50	105.454	100.207	100.101	101.921	1.76723	3		50	75.4023	72.8253	71.9665	73.398	1.03234	3
100	105.989	100.465	96.3261	100.927	2.79907	3		100	79.6552	63.7671	63.6581	69.0268	5.31429	3
250	106.631	101.084	96.8294	101.515	2.83766	3		250	55.6322	49.9641	43.0962	49.5642	3.62434	3
500	106.31	99.3289	96.5274	100.722	2.9087	3		500	38.8506	33.4292	28.5117	33.5971	2.98577	3
Concentration (ug/ml)	Heparan sulfate			Mean	SEM	N value		Concentration (ug/ml)	Heparan sulfate			Mean	SEM	N value
0	100	100	100	100	0	3		0	100	100	100	100	0	3
10	98.9097	100.558	99.6459	99.7044	0.476587	3		10	96.6534	89.7331	89.6922	92.0262	2.31362	3
25	100.467	100.912	100.759	100.713	0.130497	3		25	98.247	91.4442	92.4839	94.0584	2.11572	3
50	100.675	100.811	100.809	100.765	0.0450527	3		50	86.5339	88.8433	82.4624	85.9465	1.86525	3
100	101.142	100.71	100.455	100.769	0.200562	3		100	64.8606	86.7899	83.8225	78.491	6.86883	3
250	99.6885	100.862	100.506	100.352	0.347276	3		250	56.0956	83.2991	80.0286	73.1411	8.57488	3
500	100.363	100.71	100.658	100.577	0.107784	3		500	38.4064	75.77	76.6643	63.6136	12.6062	3
Concentration (ug/ml)	Chondroitin sulfate			Mean	SEM	N value		Concentration (ug/ml)	Chondroitin sulfate			Mean	SEM	N value
0	100	100	100	100	0	3		0	100	100	100	100	0	3
10	99.2439	95.8642	99.7454	98.2845	1.21879	3		10	97.8958	90.7203	102.282	96.9659	3.36969	3
25	99.3448	98.7037	99.8982	99.3155	0.345123	3		25	100.421	94.6788	101.336	98.8117	2.08328	3
50	99.6472	97.284	99.4908	98.8073	0.763023	3		50	98.3693	96.4309	98.8314	97.8772	0.735347	3
100	97.7823	ND	99.3381	98.5602	0.777915	2		100	101.42	92.732	101.558	98.5702	2.91936	3
250	99.5464	95	99.7454	98.0973	1.5497	3		250	100.158	89.3576	102.337	97.2842	4.01294	3
500	98.2863	96.7901	99.7963	98.2909	0.867821	3		500	99.2635	89.098	100.501	96.2874	3.61243	3
		ND= not determined
Concentration (ug/ml)	Dermatan sulfate			Mean	SEM	N value		Concentration (ug/ml)	Dermatan sulfate			Mean	SEM	N value
0	100	100	100	100	0	3		0	100	100	100	100	0	3
10	99.7952	92.7971	99.1882	97.2602	2.2384	3		10	87.0259	86.6483	107.995	93.8897	7.0534	3
25	100.614	95.5582	100.507	98.8933	1.66785	3		25	83.1005	89.883	103.417	92.1336	5.97191	3
50	98.1055	96.2185	100.457	98.2602	1.22588	3		50	86.6933	92.9112	101.354	93.6528	4.2484	3
100	97.1326	98.5594	99.3404	98.3442	0.64637	3		100	89.2216	82.9319	96.196	89.4498	3.83073	3
250	100.871	95.9184	100.66	99.1495	1.61671	3		250	80.5057	87.3366	96.7763	88.2062	4.71701	3
500	100.871	98.6795	100.203	99.9176	0.64838	3		500	80.5722	89.6077	90.5867	86.9222	3.18756	3

## Sheet: Fig 2G
	VSV					VSV-HERVK
	4C		37C			4C		37C
	WT	SLC35B2 KO	WT	SLC35B2 KO		WT	SLC35B2 KO	WT	SLC35B2 KO
3Q	22.2744	29.4583	12.3668	21.2958		25.6189	15.9649	22.5332	10.735
1.5Q	17.4301	22.602	9.34763	14.8698		20.5775	11.9458	18.8478	8.14696
3rd Q	12.5858	15.7456	6.32845	8.44385		15.5362	7.92669	15.1625	5.55896
median	9.35629	11.1747	4.31566	4.15988		12.1753	5.24727	12.7055	3.83363
1st Q	6.37039	8.00366	2.02703	2.18685		9.02224	3.92704	8.34028	2.74472
1.5 Q	1.89154	3.24711	-1.40592	-0.772698		4.29265	1.94668	1.79241	1.11136
3Q	-2.5873	-1.50944	-4.83887	-3.73224		-0.436928	-0.0336758	-4.75546	-0.522005
Suspected outlier	1.5024	26.4705	11.976			3.14891	15.5502	20.5459	0.821018
		26.0295					14.1198	19.1176	1.02438
		24.4801					13.3964		1.05141
							12.1842		1.09075
							0		10.218
							0.958102		8.82768
							0.996631		8.52806
							1.28396
							1.31857
							1.32915
							1.39509
Outlier		51.8339	16.0584	26.2683			28.5531	25.3138	17.6874
		32.5714	13.2353					24.8175	13.8586
			12.4555						12.4564
									11.7838
1stQ	6.37039	8.00366	2.02703	2.18685		9.02224	3.92704	8.34028	2.74472
1st IQR	2.9859	3.17103	2.28863	1.97303		3.15305	1.32024	4.36525	1.08891
2ndIQR	3.22953	4.57091	2.01279	4.28398		3.3609	2.67942	2.45692	1.72533
Positive whisker	4.84429	6.85636	3.01918	6.42596		5.04135	4.01912	3.68539	2.588
Negative whisker	4.47885	4.75655	3.43295	2.95955		4.72958	1.98036	6.54787	1.63336
Particle/area
RAW DATA	1.5024	3.80325	0	0		3.14891	0	2.21893	0.821018
		4.07808	0	0			0.958102	5.35475	1.02438
	4.02589	5.13584	0.401445	0		5.74214	0.996631	6.75676	1.05141
	4.96799	5.3166	0.457247	0		6.00962	1.28396	6.82335	1.09075
	5.31378	5.77812	1.09709	0		7.99571	1.31857	7.17167
	5.72009	5.88593	1.5163	0.783085		8.23142	1.32915	7.25689	1.28899
	5.79077	6.58921	1.7094	1.01184		8.27892	1.39509	7.77321	1.46908
	5.8309	6.70672	2.02703	1.23198		8.4349		8.34028	1.52695
	5.83989	6.74463	2.24115	1.23839		8.49185	2.11466	8.43035	1.70155
	5.98826	6.83	2.65781	1.36556		8.58013	2.35651	9.32529	1.84196
	6.16929	6.88073	2.67738	1.43761		8.58811	2.56207	9.96678	1.86012
	6.31636	6.91595	2.84091	1.59744		8.71502	2.69785	10.4809	2.11707
	6.42442	7.13837	2.8436	1.76554		9.32945	2.82949	11.5416	2.39617
	6.56786	7.43461	3.29761	2.07147		9.40999	3.44457	11.6618	2.46914
	6.72662	7.44048	4.31566	2.11707		9.60584	3.53107	12.7055	2.47678
	7.34746	7.57805	4.4027	2.1815		9.76467	3.64124	12.9534	2.4888
	7.62565	7.73375	4.78469	2.20289		9.77068	3.8437	13.1372	2.73112
	7.64266	7.80384	5.18135	2.4888		9.82638	3.85208	13.3452	2.78552
	7.99761	8.07027	5.77617	2.54453		10.4673	3.92395	13.6752	2.87522
	8.79529	8.21366	5.8382	2.67809		10.5858	3.92806	13.6869	2.95567
	8.98069	8.34411	6.15006	2.90135		10.9785	4.03513	14.218	3.01114
	9.21223	8.44809	6.32845	2.95567		11.7955	4.10683	15.1625	3.1072
	9.35629	8.64053	6.72646	2.99222		12.1753	4.1923	16.6052	3.28353
	9.76467	8.66476	7.35681	3.28407		12.406	4.22404	17.0882	3.3484
	10.436	8.80514	7.39645	3.39328		12.4206	4.24401	17.9924	3.39271
	10.6493	9.21631		3.4656		12.7962	4.31984		3.39328
	11.598	9.33683	11.976	3.62911		12.8808	4.40257	19.1176	3.4656
	11.7248	9.67552		3.68392		12.9049	4.41005	20.5459	3.48675
	11.7592	9.76562	12.4555	3.75587		13.662	4.63725		3.66569
	11.7955	9.96631	13.2353	3.86698		13.7095	4.68554	24.8175	3.6704
	11.909	10.119	16.0584	4.1141		13.986	4.68944	25.3138	3.75587
	11.9495	10.1955		4.20566		14.3102	4.73754		3.82848
	12.5786	10.5425		4.39883		15.1667	4.87857		3.83877
	12.593	10.5733		4.41891		15.9057	5.0328		3.86847
	12.6219	10.7872		4.649		16.7049	5.07099		3.87822
	13.5373	11.0543		4.67508		16.8388	5.1426		4.02739
	13.6676	11.2951		5.10465		17.0015	5.20589		4.15498
	13.9104	11.318		5.11836		18.1518	5.28865		4.48833
	14.0009	11.627		5.36985		18.3438	5.43744		4.49775
	14.4088	11.8625		5.58036		19.3093	5.58036		4.67508
	15.3142	12.3588		5.80215		19.8556	5.60255		4.69851
	16.5017	12.6153		5.94106			5.6068		4.75285
		12.6928		6.7904		20.654	5.73394		5.15597
	17.4825	13.1825		6.96379		21.8341	5.76329		5.44366
	20.3785	13.2127		7.65697		23.0134	6.1442		5.46448
		13.2301		8.23045			6.16778		5.48546
		13.3708		8.51499			6.47047		5.50721
		13.3964		8.81446			6.59126		5.57621
		13.7453		8.84369			6.74597		5.65867
		13.9118		8.97308			6.80004		5.80215
		14.0349		8.9955			7.08935		6.15991
		14.4925		9.02294			7.73375		6.42857
		15.2407		9.1617			7.80384		7.08287
		15.7211		9.34871			7.84521		7.38962
		15.819		10.539			7.89609		7.97607
		16.2456		11.1524			8.0185		8.03428
		16.6534		11.6347			8.07857
		17.3112		12.7505			8.34411		8.52806
		17.4535		13.3936			8.47135		8.82768
		18.2083		13.8586			8.69548		10.218
		18.7098		14.7792			8.92154
		18.9856					9.60926		11.7838
		19.4147		26.2683			9.97345		12.4564
		19.4393					10.025		13.8586
		19.6302					10.5551		17.6874
		21.8088					10.7965
		22.4156					11.3445
							11.8643
		24.4801
		26.0295					12.1842
		26.4705					13.3964
							14.1198
		32.5714					15.5502
		51.8339
							28.5531
