# Supplementary material for: Reconstruction of the cell entry pathway of an extinct virus
Source: PLoS Pathog. 2018 Aug 6;14(8):e1007123. doi: 10.1371/journal.ppat.1007123 (PMC6095630; doi:10.1371/journal.ppat.1007123)
Supplement: S4 Dataset — (XLSX) [file ppat.1007123.s012.xlsx]

## Sheet: Fig 4A-B
A) Low pH inactivation
pH	VSV			Mean	SEM	N value		pH	VSV-HERVK			Mean	SEM	N value
7	100	100	100	100	0	3		7	100	100	100	100	0	3
6.4	97.7189	116.479	111.36	108.52	5.599	3		6.4	92.5977	88.9189	99.9488	93.822	3.242	3
6	106.402	134.457	115.123	118.661	8.29	3		6	56.2029	56.2162	50.4606	54.293	1.916	3
5.6	108.977	123.596	140.593	124.389	9.135	3		5.6	21.316	24.027	14.1761	19.84	2.938	3
5.2	96.3944	118.352	116.498	110.415	7.031	3		5.2	7.95065	12.1351	3.42886	7.838	2.514	3
B) Acid bypass of endocytosis
pH	VSV			Mean	SEM	N value		pH	VSV-HERVK			Mean	SEM	N value
7	0.0266734	0.126316	0.0210632	0.058	0.034	3		7	0.358405	0.743175	0.285714	0.462	0.142	3
5	5.66345	14.5023	10.9885	10.38	2.569	3		5	41.1215	41.5859	46.0881	42.932	1.584	3
